# Supplementary material for: Going Beyond the Millennium Ecosystem Assessment: An Index System of Human Dependence on Ecosystem Services
Source: PLoS One. 2013 May 22;8(5):e64581. doi: 10.1371/journal.pone.0064581 (PMC3661539; doi:10.1371/journal.pone.0064581)
Supplement: Data file S1 — Dataset used in this study. (ZIP) [file pone.0064581.s002.zip]

Archive with 1 entries (1 files):
- Yang_IDES_SI.xls
