# Supplementary material for: Going Beyond the Millennium Ecosystem Assessment: An Index System of Human Dependence on Ecosystem Services
Source: PLoS One. 2013 May 22;8(5):e64581. doi: 10.1371/journal.pone.0064581 (PMC3661539; doi:10.1371/journal.pone.0064581)
Supplement: Data file S1 — Dataset used in this study. (ZIP) [file pone.0064581.s002.zip › Yang_IDES_SI.xls]

## Sheet: variable_description
Variable	Description	Note
ID	The ID of household
Township	Wolong: 1; Gengda: 0.
INC101 to INC501	See Appendix 1, unit: yuan
coef_INC117	The coefficient for multiplying to INC117. For each household, if the benefit is related to ecotourism, it is included as a benefit related to cultural services (i.e., coefficient as 1); or else, it is regarded as a benefit unrelated to ecosystem services (i.e., coefficient as 0).
coef_INC119	The coefficient for multiplying to INC119. For each household, if the benefit is related to ecotourism, it is included as a benefit related to cultural services (i.e., coefficient as 1); or else, it is regarded as a benefit unrelated to ecosystem services (i.e., coefficient as 0).
coef_INC121	The coefficient for multiplying to INC121. For each household, if the benefit is related to ecotourism, it is included as a benefit related to cultural services (i.e., coefficient as 1); or else, it is regarded as a benefit unrelated to ecosystem services (i.e., coefficient as 0).
coef_INC302	The coefficient for multiplying to INC302. For each household, if the benefit is related to ecotourism, it is included as a benefit related to cultural services (i.e., coefficient as 1); or else, it is regarded as a benefit unrelated to ecosystem services (i.e., coefficient as 0).
agriculture_exp	Agricultural expenditure, unit: yuan
e_exp	Electricity expenditure, unit: yuan
fw	The amount of fuelwood collection, unit: jin, 1 jin = 0.5 kg
cropland	Area of cropland, unit: Mu, 1 Mu = 1/15 ha.	The digital numbers "98" and "07" in variable names representing the measure year 1998 and 2007, respectively. The same for other variables below.
hhsize	Household size (i.e., the number of individuals in a household)
lab	The number of laborers
edu_adu_mean	The average education of adults, unit: year
age_adu_mean	The average age of adults, unit: year
inc_total	Total household income, unit: yuan
inc_ag	Total agricultural income, unit: yuan
inc_ag_pt	The agriculutral income share (i.e., the percentage of agricultural income)
inc_pc	Per capital income, unit: yuan
hstype	Type of house (0 for low quality non-concrete sheds and 1 for high quality concrete house)
ed_bigroad	The Euclidean distance to the main road, unit: meter
social_ties	Social ties to local township and reserve level officials (0: low; 1: high).
SNB	Net socioeconomic benefit, unit: yuan
ENB_p	Net benefit from provisioning services, unit: yuan
ENB_r	Net benefit from regulating services, unit: yuan
ENB_c	Net benefit from cultural services, unit: yuan
IDES_p	Sub-index for provisioning services
IDES_r	Sub-index for regulating services
IDES_c	Sub-index for cultural services
IDES	Overall composite index of human dependence on ecosystem services

## Sheet: Data_1998
ID	Township	coef_INC117	coef_INC302	coef_INC121	coef_INC119	INC101	INC102	INC103	INC104	INC105	INC106	INC107	INC108	INC109	INC110	INC111	INC112	INC113	INC114	INC115	INC116	INC117	INC118	INC119	INC120	INC121	INC201	INC202	INC203	INC301	INC302	INC303	INC304	INC401	INC402	INC403	INC404	INC405	INC406	INC407	INC501	agriculture_exp	e_exp_98	fw
h001	1	0	0	0	0	2000	0	0	0	0	0	0	0	0	0	0	0	0	0	0	0	0	0	0	0	0	0	660	0	0	0	0	0	0	0	0	0	0	0	70	0	1301	135	20000
h002	1	0	0	1	0	1500	0	0	0	0	200	450	0	0	0	0	0	0	0	0	0	0	0	0	0	0	0	1300	0	0	0	0	0	0	0	0	0	0	0	0	0	586	50	30000
h003	1	0	0	0	0	2000	0	300	0	90	0	1000	0	0	0	0	0	0	0	0	0	0	0	0	0	0	0	0	0	0	0	0	0	0	0	0	0	0	0	0	0	2224	120	30000
h004	1	0	0	0	0	2000	0	700	0	0	0	0	0	0	0	0	0	0	0	1200	0	0	0	0	0	0	0	0	0	0	0	0	0	0	0	0	0	0	0	0	0	1473	40	40000
h005	0	0	0	0	0	3000	0	150	0	0	0	0	0	0	0	0	0	0	0	0	0	0	0	0	0	0	0	0	0	0	0	0	0	0	0	0	0	0	0	32	0	1415	270	20000
h006	1	0	0	0	0	850	0	0	0	0	0	0	0	800	0	0	0	0	0	0	0	0	0	0	0	0	0	0	0	0	0	0	0	0	0	0	0	0	0	486	0	673	20	20000
h007	1	0	0	0	0	300	0	0	0	0	0	0	0	0	0	0	0	0	0	800	0	0	0	0	0	0	0	0	0	0	0	0	0	0	0	0	0	0	0	0	0	306	200	20000
h008	1	0	0	0	0	3000	0	0	0	0	100	0	0	0	0	0	0	0	0	600	0	0	0	0	0	0	0	0	0	0	0	0	0	0	0	0	0	0	0	0	0	1373	60	15000
h009	1	0	0	1	0	1200	0	1190	10	0	0	0	300	0	0	0	0	0	0	600	0	0	0	0	0	0	0	0	0	0	0	0	0	0	0	0	0	0	0	286	0	1884	200	8000
h010	1	0	0	0	0	0	0	0	0	0	0	0	0	0	0	0	0	0	0	0	0	0	0	0	0	0	6600	0	0	0	0	0	0	0	0	0	0	0	0	0	0	441.2	600	36000
h011	1	0	0	0	0	3000	0	2000	0	0	1000	1000	0	0	0	0	0	0	0	0	0	0	0	1500	0	0	0	0	0	0	0	0	0	0	0	0	0	0	0	0	0	1422	50	10000
h012	1	0	0	0	0	300	0	0	0	0	0	0	0	0	0	0	0	0	0	0	0	0	0	0	0	0	0	0	0	0	0	0	0	0	0	0	0	0	0	0	0	2480	60	30000
h013	0	0	0	0	0	5000	0	1500	0	0	0	0	0	0	0	0	0	0	0	0	0	0	0	0	0	0	0	5000	5400	0	0	0	0	0	0	0	0	0	0	350	0	4303	200	20000
h014	0	0	0	0	0	600	0	0	0	0	0	0	0	0	0	0	0	0	0	40	0	0	0	0	0	0	0	0	0	0	0	0	0	0	0	0	0	0	0	0	0	1525	180	10000
h015	0	0	0	0	0	2500	0	0	0	0	0	0	0	0	0	0	0	0	0	0	0	0	0	0	0	0	0	0	4200	0	0	0	0	0	0	0	0	0	0	56	0	2462	400	10000
h016	0	0	0	0	0	260	0	650	0	0	0	1000	0	0	0	0	0	0	0	0	0	0	0	0	0	0	0	0	0	0	0	0	0	400	0	0	0	0	0	256	0	1075	110	15000
h017	0	0	0	0	0	900	0	1000	0	0	0	0	0	0	0	0	0	0	0	0	0	0	0	0	0	0	0	0	300	0	0	0	0	0	0	0	0	0	0	0	0	1670	160	10000
h018	0	0	0	0	0	500	0	0	0	0	0	0	0	0	0	0	0	0	0	0	0	0	0	0	0	0	0	0	1000	0	0	0	0	0	0	0	0	0	0	0	0	1192	150	15000
h019	0	0	0	0	0	7000	0	1000	0	0	0	0	0	0	0	0	0	0	0	0	0	0	0	15000	0	0	0	0	0	0	0	0	0	0	0	0	0	0	0	60	0	1977	230	30000
h020	1	0	0	1	0	2150	0	360	0	0	0	0	0	0	0	0	0	0	0	0	0	0	0	1100	0	0	0	4900	0	0	0	0	0	0	0	0	0	0	0	92	0	1417	230	10000
h021	1	0	0	1	0	1500	0	0	0	0	0	0	0	0	3000	0	0	0	0	0	0	0	0	0	0	0	0	500	0	0	0	0	0	0	0	0	0	0	0	40	0	1254.5	170	10000
h022	1	0	0	1	0	1000	0	0	0	0	200	200	0	0	7000	0	0	0	0	100	0	0	0	0	0	0	0	0	0	0	0	0	0	0	0	0	0	0	0	0	0	1886	150	45000
h023	1	0	0	1	0	1200	0	0	0	0	3000	3000	0	0	0	0	0	0	0	0	0	0	0	0	0	0	0	0	0	0	0	0	0	0	0	0	0	0	0	102	0	1431	200	20000
h024	1	0	0	1	0	2000	0	1980	0	0	500	500	0	0	0	0	0	0	0	4000	0	0	0	0	0	0	0	0	0	0	0	0	0	0	0	0	0	0	0	108	0	1842	120	18000
h025	1	0	0	0	0	4200	0	0	0	0	0	0	0	0	2000	0	0	0	0	0	0	0	0	10000	0	0	0	0	0	0	0	0	0	0	0	0	0	0	0	72	0	997	80	30000
h026	1	0	0	1	0	1200	0	1100	0	0	0	0	0	0	0	0	0	0	0	600	0	0	0	0	0	0	0	800	0	0	0	0	0	0	0	0	0	0	0	0	0	1030	98	6000
h027	1	0	0	0	0	0	0	0	0	0	280	0	0	0	0	0	0	0	0	0	0	0	0	0	0	0	0	4080	0	0	0	0	0	0	0	0	0	0	0	72	0	736	90	15000
h028	1	0	0	0	0	570	0	0	0	0	0	0	0	0	0	0	0	0	0	0	0	0	0	0	0	0	0	0	0	0	0	0	0	0	0	0	0	0	0	9	0	592	35	30000
h029	1	0	0	0	0	2000	0	0	0	0	0	0	0	0	0	0	0	0	0	0	0	0	0	0	0	0	0	0	0	0	0	0	0	180	0	0	0	0	0	60	0	1881	25	20000
h030	1	0	0	0	0	2000	0	990	0	0	700	700	0	0	0	0	0	0	0	0	0	0	0	0	0	0	0	500	0	0	0	0	0	242	0	0	0	0	0	84	0	1174	45	20000
h031	1	0	0	0	0	0	0	420	0	0	0	0	0	0	0	0	0	0	0	0	0	0	0	0	0	0	0	700	0	0	0	0	0	0	0	0	0	0	0	36	0	182	97	10000
h032	1	0	0	0	0	1400	0	0	0	0	0	400	0	0	0	0	0	0	0	0	0	0	0	0	0	0	0	3600	0	0	0	0	0	0	0	0	0	0	0	174	0	2578	220	30000
h033	1	0	0	0	1	500	0	500	0	0	0	0	0	0	0	0	0	0	0	0	0	0	0	0	0	0	0	0	0	0	0	0	0	0	0	0	0	0	0	0	0	2456	150	35000
h034	1	0	0	1	0	0	0	0	0	0	0	0	0	0	0	0	0	0	0	0	0	0	0	0	0	0	0	0	0	0	0	0	0	600	0	0	0	0	0	370	0	41	37	10000
h035	1	1	1	0	0	1200	0	1400	0	0	0	0	0	0	0	0	0	0	0	0	0	0	0	0	0	0	0	0	3600	0	0	0	0	0	0	0	0	0	0	84	0	1840	50	12000
h036	1	0	0	0	0	1000	0	0	0	0	0	0	0	0	0	0	0	0	0	0	0	0	0	0	0	0	0	958	0	0	0	0	0	0	0	0	0	0	0	0	0	1049	45	15000
h037	1	0	0	0	0	2000	0	1200	0	0	0	0	0	0	0	0	0	0	0	0	0	0	0	0	0	0	0	5000	0	0	0	0	0	0	0	0	0	0	0	0	0	1382	60	20000
h038	1	0	0	0	0	2000	0	0	0	0	0	0	0	0	0	0	0	0	0	0	0	0	0	0	0	0	0	800	0	0	0	0	0	0	0	0	0	0	0	0	0	985	9	20000
h039	1	0	0	0	0	2400	0	1000	0	0	0	0	0	0	0	0	0	0	0	0	0	0	0	0	0	0	0	0	6000	0	0	0	0	0	0	0	0	0	0	96	0	1259	70	24000
h040	1	0	0	0	0	750	0	680	0	0	0	0	0	0	0	0	0	0	0	100	0	0	0	0	0	0	0	0	0	0	0	0	0	37	0	0	0	0	0	27	0	317.5	40	15000
h041	1	0	0	0	0	800	0	800	0	0	0	0	0	0	0	0	0	0	0	0	0	0	0	8000	0	0	0	0	0	0	0	0	0	0	0	0	0	0	0	89	0	1166	60	8000
h042	1	0	0	0	0	3200	0	0	0	0	0	0	0	0	0	0	0	0	0	0	0	0	0	0	0	0	0	600	0	0	0	0	0	0	0	0	0	0	0	0	0	1028	100	20000
h043	1	0	0	0	0	800	0	0	0	0	0	0	0	0	0	0	0	0	0	0	0	0	0	0	0	0	0	0	0	0	0	0	0	0	0	0	0	0	0	0	0	433.5	20	30000
h044	1	0	0	0	0	0	0	0	0	0	0	0	0	0	0	0	0	0	0	0	0	0	0	0	0	0	0	0	0	0	0	0	0	0	0	0	0	0	0	39	0	483	25	6000
h045	1	0	0	0	0	1000	0	1800	0	0	300	0	0	4400	0	0	0	0	0	1000	0	0	0	0	0	0	0	0	0	0	0	0	0	0	0	0	0	0	0	0	0	1456	400	30000
h046	1	0	0	0	0	1000	0	1000	0	0	500	500	0	0	0	0	0	0	0	260	0	0	0	0	0	0	0	0	700	0	0	0	0	0	0	0	0	0	0	0	0	1890	500	35000
h047	1	0	0	0	0	500	0	0	0	0	0	0	0	0	0	0	0	0	0	300	0	0	0	0	0	0	0	1500	5000	0	0	0	0	0	0	0	0	0	0	0	0	936	190	20000
h048	1	0	0	0	0	200	0	0	0	0	200	0	0	0	0	0	0	0	0	0	0	0	0	0	0	0	0	0	0	0	0	0	0	0	0	0	0	0	0	36	0	875	200	20000
h049	1	0	0	0	0	0	0	2500	0	0	0	0	0	0	3900	0	0	0	0	0	0	0	0	0	0	0	0	0	0	0	0	0	0	0	0	0	0	0	0	0	0	999	160	20000
h050	1	0	0	0	0	0	0	2500	0	0	0	0	0	0	0	0	0	0	0	0	0	0	0	0	0	0	0	0	0	0	0	0	0	0	0	0	0	0	0	48	0	1005	130	15000
h051	1	0	0	0	0	800	0	0	0	0	0	0	0	0	0	0	0	0	0	0	0	0	0	0	0	0	0	3000	0	0	0	0	0	0	0	0	0	0	0	0	0	4470.9	130	20000
h052	1	0	0	0	0	0	0	500	0	0	0	0	0	0	0	0	0	0	0	500	0	0	0	0	0	0	0	0	0	0	0	0	0	0	0	0	0	0	0	0	0	855	160	15000
h053	1	0	0	0	0	1000	0	2000	0	0	0	0	0	0	0	0	0	0	0	2200	0	0	0	0	0	0	0	0	1200	0	0	0	0	0	0	0	0	0	0	120	0	1584	60	20000
h054	1	0	0	1	0	1300	0	0	0	0	200	600	0	0	0	0	0	0	0	0	0	0	0	0	0	0	0	0	700	0	0	0	0	0	0	0	0	0	0	77	0	1273.1	24	20000
h055	1	0	0	0	0	0	0	560	0	0	0	0	0	0	0	0	0	0	0	0	0	0	0	0	0	0	0	1000	100	0	0	0	0	0	0	0	0	0	0	0	0	597	150	18000
h056	1	0	0	0	0	0	0	0	0	0	0	0	0	0	0	0	0	0	0	0	0	0	0	0	0	0	0	1600	400	0	0	0	0	0	0	0	0	0	0	0	0	589	40	6000
h057	1	0	0	0	0	400	0	550	0	0	1200	0	0	0	0	0	0	0	0	0	0	0	0	0	0	0	0	0	0	0	0	0	0	0	0	0	0	0	0	60	0	862	50	10000
h058	1	0	0	0	0	0	0	1000	0	0	2000	0	0	0	0	0	0	0	0	0	0	0	0	0	0	0	0	0	0	0	0	0	0	0	0	0	0	0	0	50	0	710	75	16000
h059	1	0	0	0	0	0	0	2100	1600	0	0	2400	0	0	0	0	0	0	0	0	0	0	0	0	0	0	0	0	0	0	0	0	0	0	0	0	0	0	0	0	0	1247	115	20000
h060	1	0	0	0	0	1800	0	2400	0	0	1000	0	0	0	10000	0	0	0	0	0	0	0	0	0	0	0	0	0	0	0	0	0	0	0	0	0	0	0	0	0	0	1924	1300	8000
h061	1	0	0	0	0	1100	0	550	0	0	0	0	0	0	0	0	0	0	0	0	0	0	0	6000	0	0	0	0	0	0	0	0	0	0	0	0	0	0	0	20	0	1367	400	8000
h062	1	0	0	0	0	0	0	940	0	0	0	0	0	0	0	0	0	0	0	300	0	0	0	0	0	0	0	0	0	0	0	0	0	0	0	0	0	0	0	0	0	1788	100	25000
h063	1	1	1	0	0	800	0	0	0	0	0	0	0	0	0	0	0	0	0	0	0	0	0	0	0	0	0	0	6000	0	0	0	0	0	0	0	0	0	0	0	0	1175.2	540	20000
h064	1	0	0	0	0	200	0	800	0	0	0	0	0	0	0	0	0	0	0	0	0	0	0	0	0	0	320	1600	0	0	0	0	0	0	0	0	0	0	0	123	0	720	800	20000
h065	1	1	1	0	0	0	0	0	0	0	0	0	1200	0	8000	0	0	0	0	0	0	0	0	0	0	0	0	0	0	0	0	0	0	0	0	0	0	0	0	0	0	1272	1200	8000
h066	1	0	0	1	0	700	0	920	0	0	0	0	0	0	0	0	0	0	0	0	0	0	0	0	0	0	0	0	0	0	0	0	0	0	0	0	0	0	0	0	0	891	46	12000
h067	1	0	0	0	0	3200	0	0	0	100	0	3000	0	0	0	0	0	0	0	0	0	0	0	0	0	0	0	800	0	0	0	0	0	0	0	0	0	0	0	0	0	2862	38	20000
h068	1	0	0	0	0	700	0	0	0	0	0	0	0	0	0	0	0	0	0	0	0	0	0	0	0	0	0	0	2320	0	0	0	0	0	0	0	0	0	0	180	0	1815	40	12000
h069	1	0	0	1	0	3000	0	900	0	0	0	0	0	0	0	0	0	0	0	0	0	0	0	0	0	0	0	0	0	0	0	0	0	0	0	0	0	0	0	0	100	1100	110	15000
h070	1	0	0	1	0	4000	0	2000	0	0	0	0	600	0	0	0	0	0	0	500	0	0	0	0	0	0	0	750	0	0	0	0	0	0	0	0	0	0	0	0	0	971	100	24000
h071	1	0	0	0	0	500	0	0	0	0	0	0	0	0	0	0	0	0	0	0	0	0	0	0	0	0	0	0	0	0	0	0	0	0	0	0	0	0	0	0	0	894	200	20000
h072	1	0	0	0	0	500	0	2000	0	0	0	0	0	0	0	0	0	0	0	0	0	0	0	0	0	0	0	600	0	0	0	0	0	0	0	0	0	0	0	120	0	1202.2	200	6000
h073	1	0	0	0	0	700	0	0	0	0	0	0	0	0	0	0	0	0	0	0	900	0	0	0	0	0	0	910	0	0	0	0	0	0	0	0	0	0	0	0	0	790	200	20000
h074	1	0	0	1	0	1500	0	700	0	0	300	0	800	0	0	0	0	0	0	1200	0	0	0	0	0	0	0	335	0	0	0	0	0	0	0	0	0	0	0	220	0	625	30	40000
h075	1	0	0	0	0	1200	0	1200	0	0	70	600	0	0	0	0	0	0	0	1200	0	0	0	0	0	0	0	1000	0	0	0	0	0	0	0	0	0	0	0	101	0	1337	50	60000
h076	1	0	0	0	0	600	0	0	0	0	300	0	300	0	0	0	0	0	0	350	0	0	0	0	0	0	0	400	0	0	0	0	0	0	0	0	0	0	0	0	0	553.5	60	20000
h077	1	0	0	0	0	0	0	0	0	0	0	0	0	0	0	0	0	0	0	0	0	0	0	0	0	0	0	500	0	0	0	0	0	0	0	0	0	0	0	0	0	603.8	38	20000
h078	1	0	0	0	0	800	0	900	0	0	0	0	0	0	0	0	0	0	0	0	0	0	0	0	0	0	0	850	0	0	0	0	0	0	0	0	0	0	0	0	0	1995	900	10000
h079	1	0	0	0	0	1000	0	1000	0	0	0	0	0	0	0	0	0	0	0	0	0	0	0	0	0	0	0	5000	0	0	0	0	0	0	0	0	0	0	0	197	0	2740	30	10000
h080	1	0	0	0	0	1200	0	1130	0	0	0	0	500	0	0	0	0	0	0	0	0	0	0	0	0	0	0	0	3200	0	0	0	0	0	0	0	0	0	0	78	0	1420	130	10000
h081	1	0	0	0	0	950	0	0	0	0	0	0	0	0	0	0	0	0	0	0	0	0	0	0	0	0	0	800	0	0	0	0	0	0	0	0	0	0	0	70	0	1917	180	14000
h082	1	0	0	0	0	2000	0	0	0	0	0	200	100	0	0	0	0	0	0	0	0	0	0	0	0	0	0	1800	0	0	0	0	0	0	0	0	0	0	0	0	0	1738	170	30000
h083	1	0	0	1	0	1500	0	751	0	0	0	2000	0	0	0	0	0	0	0	30	0	0	0	0	0	0	0	500	3600	0	0	0	0	0	0	0	0	0	0	0	0	1433	100	20000
h084	1	0	0	0	0	700	0	1260	0	0	540	540	0	0	0	0	0	0	0	0	0	0	0	0	0	0	0	230	0	0	0	0	0	0	0	0	0	0	0	72	0	1163	54	20000
h085	1	0	0	0	0	600	0	0	0	0	0	0	0	0	0	0	0	0	0	0	0	0	0	0	0	0	0	1000	0	0	0	0	0	0	0	0	0	0	0	0	0	1312.5	150	20000
h086	1	0	0	1	0	0	0	0	0	0	0	0	2100	0	0	0	0	0	0	0	0	0	0	0	0	0	0	0	8000	0	0	0	0	0	0	0	0	0	0	0	0	1000	1300	20000
h087	0	0	0	0	0	800	0	0	0	0	0	0	0	0	0	0	0	0	0	0	0	0	0	2000	0	0	0	0	0	0	0	0	0	0	0	0	0	0	0	12	0	2254.5	96	20000
h088	0	0	0	0	0	1500	0	0	0	0	0	0	0	0	0	0	0	0	0	0	0	0	0	0	0	0	0	0	0	0	0	0	0	0	0	0	0	0	0	0	0	4243	250	30000
h089	0	0	0	0	0	1200	0	800	0	0	0	0	0	0	0	0	0	0	0	0	0	0	0	0	0	0	9000	800	0	500	0	0	0	0	0	0	0	0	0	190	900	4899	150	20000
h090	0	0	0	0	0	3300	0	1300	0	0	0	0	0	0	0	0	0	0	0	0	0	0	0	0	0	0	0	0	0	480	0	0	0	0	0	0	0	0	0	52	0	1959	300	15000
h091	0	0	0	1	1	2000	0	300	0	0	0	0	0	0	0	0	0	0	0	0	0	0	0	0	0	0	0	400	0	0	0	0	0	0	0	0	0	0	0	0	0	2664	300	20000
h092	0	0	0	0	0	3000	0	0	0	0	0	0	0	0	0	0	0	0	0	0	0	0	0	0	0	0	0	0	0	0	0	0	0	0	0	0	0	0	0	66	0	1451	72	10000
h093	0	0	0	0	0	1600	0	0	0	0	0	0	0	0	0	0	0	0	0	0	0	0	0	0	0	0	8400	1500	0	0	0	0	0	0	0	0	0	0	0	0	0	2960	120	20000
h094	0	0	0	0	0	5000	0	2000	0	0	0	1000	0	0	0	0	0	0	0	0	0	0	0	0	0	0	6000	0	0	0	0	0	0	0	0	0	0	0	0	126	0	2275	400	25000
h095	0	0	0	0	0	3000	90	1015	0	0	0	0	0	0	0	0	0	0	0	0	0	0	0	0	0	0	0	0	9600	3000	0	0	0	0	0	0	0	0	0	93	0	2847	180	40000
h096	0	0	0	0	0	1600	0	300	0	0	0	0	0	0	0	0	0	0	0	0	0	0	0	0	0	0	0	0	8400	0	0	0	0	0	0	0	0	0	0	0	0	1325	350	20000
h097	0	0	0	0	0	3000	60	560	0	0	0	0	0	400	0	0	0	0	0	0	0	0	0	0	0	0	0	0	0	0	0	0	0	0	0	0	0	0	0	0	0	2379	100	0
h098	0	0	0	1	0	2000	0	0	0	0	0	0	0	1400	0	0	0	0	0	0	0	0	0	0	0	0	0	7000	0	0	0	0	0	0	0	0	0	0	0	138	0	1580	400	30000
h099	0	0	0	0	0	1400	0	540	0	0	0	0	0	0	0	0	0	0	0	0	0	0	0	0	0	0	0	700	0	0	0	0	0	0	0	0	0	0	0	168	0	1160	72	8000
h100	0	1	1	0	0	0	0	0	0	0	0	0	0	0	0	0	0	0	0	0	0	0	0	0	0	0	0	0	0	0	0	0	0	0	0	0	0	0	0	0	13200	0	360	22000
h101	0	0	0	0	0	7000	0	3100	0	0	0	0	0	0	0	0	0	0	0	0	0	0	0	10000	0	0	80	0	0	0	0	0	0	0	0	0	0	0	0	60	0	4929	550	25000
h102	0	0	0	0	0	4000	0	3200	0	0	0	0	0	0	0	0	0	0	0	0	0	0	0	3000	0	0	0	0	0	0	0	0	0	0	0	0	0	0	0	0	0	2097	250	20000
h103	0	0	0	0	0	4200	0	960	0	0	400	0	0	0	0	0	0	0	0	0	0	0	0	0	0	0	0	0	0	0	0	0	0	0	0	0	0	0	0	30	0	1754	80	15000
h104	0	0	0	0	0	600	0	1000	0	0	0	0	0	0	0	0	0	0	0	0	0	0	0	0	0	0	0	0	0	0	0	0	0	0	0	0	0	0	0	55	0	1014	80	10000
h105	0	0	0	0	0	5000	0	500	0	0	0	0	0	0	0	0	0	0	0	0	0	0	0	0	0	0	0	5000	0	0	0	0	0	0	0	0	0	0	0	24	0	3696	90	20000
h106	0	0	0	0	0	1300	0	0	0	0	0	0	0	0	0	0	0	0	0	0	0	0	0	0	0	0	0	0	0	0	0	0	0	0	0	0	0	0	0	28	0	1214	55	2000
h107	0	0	0	0	0	3000	0	700	0	0	0	0	0	0	0	0	0	0	0	0	0	0	0	3000	0	0	0	1000	3600	0	0	0	0	0	0	0	0	0	0	9000	0	2348	180	7000
h108	0	0	0	0	0	1100	0	0	0	0	0	0	0	0	0	0	0	0	0	0	0	0	0	0	0	0	0	0	0	0	0	0	0	2000	0	0	0	0	0	42	0	1051	200	20000
h109	0	0	0	0	0	1000	0	800	0	0	0	0	0	0	0	0	0	0	0	0	0	0	0	0	0	0	3000	1500	0	0	0	0	0	0	0	0	0	0	0	84	0	1953	190	30000
h110	0	0	0	0	0	3000	0	1200	0	0	0	0	0	0	0	0	0	0	0	0	0	0	0	0	0	0	0	5000	0	0	0	0	0	0	0	0	0	0	0	84	0	0	0	10000
h111	0	0	0	0	0	3000	240	1860	0	0	0	0	0	0	0	0	0	0	0	0	0	0	0	0	0	0	0	1200	6000	0	0	0	0	0	0	0	0	0	0	81	0	2598	288	20000
h112	0	0	0	0	0	8000	600	3300	0	0	0	0	0	0	0	0	0	0	0	0	0	0	0	0	0	0	9600	1600	0	0	0	0	0	0	0	0	0	0	0	196	0	2798	500	25000
h113	0	0	0	0	0	400	0	600	0	0	0	0	0	0	0	0	0	0	0	0	0	0	0	0	0	0	0	2000	0	0	0	0	0	0	0	0	0	0	0	80	0	1617	100	10000
h114	0	0	0	0	0	1300	0	750	0	0	0	0	0	0	0	0	0	0	0	0	0	0	0	0	0	0	0	0	0	0	0	0	0	0	0	0	0	0	0	98	0	1955	120	20000
h115	0	0	0	0	0	3000	0	1500	0	0	0	1300	0	0	0	0	0	0	0	0	0	0	0	0	0	0	0	2500	2000	770	0	0	0	0	0	0	0	0	0	105	0	2552	450	10000
h116	0	0	0	0	0	4500	0	700	0	0	0	600	0	0	0	0	0	0	0	0	0	0	0	0	0	0	0	0	0	1237	0	0	0	0	0	0	0	0	0	115	0	2581	150	15000
h117	0	0	0	0	0	1200	0	1200	0	0	0	0	0	1500	0	0	0	0	0	0	0	0	0	0	0	0	0	0	0	0	0	0	0	0	0	0	0	0	0	56	0	2074	156	20000
h118	0	1	1	0	0	2000	0	1000	0	0	0	0	0	0	0	0	0	0	0	0	0	0	0	0	0	0	0	0	0	1300	0	0	0	0	0	0	0	0	0	40	0	1468	1300	2000
h119	0	0	0	0	0	600	0	280	0	0	0	0	0	0	0	0	0	0	0	0	0	0	0	0	0	3000	0	0	0	0	0	0	0	0	0	0	0	0	0	0	-1000	1884	120	10000
h120	0	0	0	0	0	2000	0	600	0	0	0	0	0	0	0	0	0	0	0	0	0	0	0	0	0	0	0	0	0	0	0	0	0	0	0	0	0	0	0	124	0	1187	220	30000
h121	0	0	0	0	0	2800	0	0	0	0	0	0	0	0	600	0	0	0	0	0	0	0	0	0	0	0	0	360	0	0	0	0	0	0	0	0	0	0	0	100	0	2702	80	20000
h122	0	0	0	0	0	3000	0	1000	0	0	0	800	0	0	0	0	0	0	0	0	0	0	0	0	0	0	0	700	0	0	0	0	0	0	0	0	0	0	0	113	0	1795	240	20000
h123	0	0	0	0	0	3300	0	728	0	0	0	0	0	0	0	0	0	0	0	0	0	0	0	0	0	0	0	0	2000	0	0	0	0	0	0	0	0	0	0	144	0	4833	360	20000
h124	0	0	0	0	0	2000	400	800	0	0	0	0	0	0	0	0	0	0	0	200	0	0	0	0	0	0	0	300	900	0	0	0	0	0	0	0	0	0	0	70	0	1463	100	30000
h125	0	0	0	0	0	6000	0	0	0	0	1600	0	0	0	0	0	0	200	0	0	0	0	0	0	0	0	0	0	0	0	0	0	0	0	0	0	0	0	0	451	0	2845	68	10000
h126	0	0	0	0	0	500	0	900	0	0	0	0	0	0	0	0	0	0	0	0	0	0	0	0	0	0	0	0	9600	0	0	0	0	0	0	0	0	0	0	107	0	3435	300	20000
h127	0	0	0	0	0	5000	0	1500	0	0	0	1800	0	0	0	0	0	0	0	0	0	0	0	0	0	0	0	0	0	3000	0	0	0	0	0	0	0	0	0	0	0	1894	130	12000
h128	0	0	0	0	0	400	0	600	0	0	0	0	0	1000	0	0	0	0	0	0	0	0	0	1000	0	0	0	0	600	0	0	0	0	0	0	0	0	0	0	79	2500	2801	360	20000
h129	0	0	0	0	0	1000	0	810	0	0	0	0	0	900	900	0	0	0	0	3600	0	0	0	0	0	0	0	0	1100	0	0	0	0	0	0	0	0	0	0	140	0	1458	50	10000
h130	0	0	0	0	0	1300	0	1350	0	240	0	0	0	0	0	0	0	0	0	0	0	0	0	0	0	0	0	0	0	0	0	0	0	1000	0	0	0	0	0	42	0	1429	130	10000
h131	0	0	0	0	0	400	0	600	0	0	0	0	0	0	0	0	0	0	0	0	0	0	0	0	0	0	3600	0	0	0	0	0	0	0	0	0	0	0	0	30	0	501	320	10000
h132	0	0	0	0	0	3000	0	1500	0	0	0	0	0	0	0	0	0	0	0	0	0	0	0	0	0	0	6000	0	0	0	0	0	0	0	0	0	0	0	0	98	0	1980	120	10000
h133	0	1	1	0	0	1000	0	500	0	0	0	0	0	0	0	0	0	0	0	0	0	0	0	0	0	0	8000	0	0	0	600	0	0	0	0	0	0	0	0	144	0	2084	1400	60000
h134	0	0	0	0	0	0	0	900	0	0	0	0	0	0	0	0	0	0	0	0	0	0	0	0	0	0	0	900	0	0	0	0	0	0	0	0	0	0	0	112	0	1790	80	20000
h135	0	0	0	0	0	2000	0	0	0	0	0	0	0	0	0	0	0	0	0	0	0	0	0	0	0	0	0	0	6000	0	0	0	0	200	0	0	0	0	0	68	0	2442	89	14000
h136	0	0	0	0	0	4000	0	3000	0	0	0	0	0	0	0	0	0	0	0	0	0	0	0	0	0	0	0	2400	0	105	0	0	0	0	0	0	0	0	0	168	0	2990	71	10000
h137	0	0	0	0	0	1200	0	1200	0	0	0	736	0	0	0	0	0	0	0	0	0	0	0	5000	0	0	0	0	0	0	0	0	0	0	0	0	0	0	0	108	0	3725	85	15000
h138	0	0	0	0	0	2000	0	0	0	0	0	0	0	0	0	0	0	0	0	0	0	0	0	4000	0	0	0	0	0	0	0	0	0	0	0	0	0	0	0	98	0	1086	35	10000
h139	0	0	0	0	0	300	0	2000	0	0	300	1200	0	0	0	0	0	0	0	0	0	0	0	0	0	0	3500	0	0	0	0	0	0	0	0	0	0	0	0	105	0	960	60	18000
h140	0	0	0	0	0	300	0	900	0	0	0	0	0	0	0	0	0	0	0	80	0	0	0	0	0	0	0	1000	600	0	0	0	0	0	0	0	0	0	0	70	0	1837	120	20000
h141	0	0	0	0	0	1500	0	700	0	0	0	0	0	0	0	0	0	0	0	0	0	0	0	0	0	0	0	2000	0	750	0	0	0	0	0	0	0	0	0	81	0	919	60	11000
h142	0	0	0	0	0	1000	50	900	0	0	0	0	0	0	0	0	0	0	0	0	0	0	0	0	0	0	0	0	0	0	0	0	0	0	0	0	0	0	0	0	0	1811	50	10000
h143	0	0	0	0	0	156	0	1000	0	0	0	0	0	0	0	0	0	0	0	0	0	0	0	0	0	0	0	1800	1500	0	0	0	0	0	0	0	0	0	0	62	0	1077	360	30000
h144	0	0	0	0	0	1500	0	324	0	0	0	0	0	0	0	0	0	0	0	0	0	0	0	9000	0	0	0	0	0	0	0	0	0	0	0	0	0	0	0	0	0	2191	180	13500
h145	0	0	0	0	0	1100	0	700	0	0	0	0	0	0	0	0	0	0	0	0	0	0	0	0	0	0	0	0	3000	0	0	0	0	0	0	0	0	0	0	14	0	1709	204	20000
h146	0	0	0	0	0	2000	0	2500	0	0	300	1000	0	0	0	0	0	0	0	200	0	0	0	0	0	0	0	200	2400	0	0	0	0	0	0	0	0	0	0	14	0	2182	145	20000
h147	0	0	0	0	0	2000	0	0	0	0	1000	0	0	0	0	0	0	1200	0	0	0	0	0	2000	0	0	0	2000	2000	0	0	0	0	700	0	0	0	0	0	216	0	3440	250	35000
h148	0	0	0	0	0	1000	0	1000	0	0	0	1500	0	0	0	0	0	0	0	0	0	0	0	0	0	0	0	670	0	0	0	0	0	0	0	0	0	0	0	116	0	2342	96	10000
h149	0	0	0	0	0	1000	0	0	0	0	0	1000	0	0	0	0	0	0	0	0	0	0	0	0	0	0	0	0	0	0	0	0	0	0	0	0	0	0	0	201	0	1730	60	7000
h150	0	0	0	0	0	1100	0	1500	0	0	0	0	0	0	0	0	0	0	0	0	0	0	0	0	0	0	0	1300	0	0	0	0	0	0	0	0	0	0	0	152	0	1836	85	13000
h151	0	0	0	0	0	800	0	0	0	0	0	0	0	0	0	0	0	0	0	0	0	0	0	0	0	0	0	300	0	0	0	0	0	0	0	0	0	0	0	140	0	1471	148	5000
h152	0	0	0	0	0	1000	0	0	0	0	0	0	0	0	0	0	0	0	0	300	0	0	0	0	0	0	0	800	0	0	0	0	0	0	0	0	0	0	0	266	0	1610	50	10000
h153	0	0	0	0	0	200	0	0	0	0	0	0	0	0	0	0	0	6000	0	0	0	0	0	0	0	0	350	0	0	0	0	0	0	2500	0	0	0	0	0	30	0	0	200	20000
h154	0	0	0	0	0	3000	0	1000	0	0	0	900	0	0	0	0	0	0	0	0	0	0	0	5000	0	0	0	0	0	0	0	0	0	0	0	0	0	0	0	60	0	2136	700	10000
h155	0	0	0	0	0	6000	0	800	0	0	0	0	0	0	0	0	0	200	0	100	0	0	0	0	0	0	0	0	0	0	0	0	0	0	0	0	0	0	0	0	0	2422	150	10000
h156	0	0	0	0	0	600	0	0	0	0	0	0	0	0	0	0	0	0	0	0	0	0	0	0	0	0	0	0	0	0	0	0	0	0	0	0	0	0	0	14	0	859	180	20000
h157	0	0	0	0	0	1200	0	180	0	0	0	0	0	0	0	0	0	0	0	0	0	0	0	0	0	0	4800	0	0	0	0	0	0	0	0	0	0	0	0	0	0	981	170	20000
h158	0	0	0	0	0	2000	0	0	0	0	0	0	0	0	0	0	0	0	0	0	0	0	0	0	0	0	0	0	0	0	0	0	1500	0	0	0	0	0	0	70	0	2193	450	30000
h159	0	0	0	0	0	5000	0	600	0	0	0	0	0	0	0	0	0	0	0	0	0	0	0	0	0	0	0	0	3000	0	0	0	0	0	0	0	0	0	0	28	0	1274	350	10000
h160	0	0	0	0	0	1300	0	300	0	0	0	0	0	0	0	0	0	0	0	0	0	0	0	0	0	0	0	0	100	240	0	0	0	0	0	0	0	0	0	54	0	2014	150	9000
h161	0	0	0	0	0	1000	0	600	0	0	0	0	0	0	0	0	400	0	0	0	0	0	0	0	0	0	0	0	3840	0	0	0	0	0	0	0	0	0	0	126	0	2039	120	7000
h162	0	0	0	0	0	240	0	3700	0	30	0	1280	400	0	0	0	0	0	0	0	0	0	0	0	0	0	0	1400	0	0	0	0	0	0	0	0	0	0	0	137	0	1325	120	30000
h163	0	0	0	0	0	400	0	1260	0	126	0	0	0	0	0	0	0	0	0	0	0	0	0	0	0	0	0	0	0	0	0	0	0	380	0	0	0	0	0	150	0	1392.75	90	15000
h164	0	0	0	0	0	250	0	1260	0	0	0	900	0	0	0	0	0	0	0	120	0	0	0	0	0	0	0	600	0	0	0	0	0	60	0	0	0	0	0	0	0	1277	170	9000
h165	0	0	0	0	0	0	0	1300	0	0	0	0	0	0	0	0	0	0	0	0	0	0	0	0	0	0	0	120	0	0	0	0	0	0	0	0	0	0	0	260	0	1087	120	20000
h166	0	0	0	0	0	300	0	900	0	360	0	0	0	0	0	0	0	0	0	0	0	0	0	0	0	0	0	2000	0	0	0	0	0	0	0	0	0	0	0	84	0	1349	84	30000
h167	0	0	0	0	0	300	0	380	0	0	0	0	0	0	0	0	0	0	0	0	0	0	0	0	0	0	0	420	4800	0	0	0	0	0	0	0	0	0	0	0	0	3762	25	25000
h168	0	0	0	0	0	0	0	600	0	0	0	0	0	0	0	0	0	0	0	0	0	0	0	0	0	0	0	700	0	0	0	0	0	0	0	0	0	0	0	0	0	1852	20	25000
h169	0	0	0	0	0	2500	0	1500	0	0	0	0	0	0	0	0	0	0	0	0	0	0	0	0	0	0	0	800	0	0	0	0	0	0	0	0	0	0	0	149	0	2670	0	30000
h170	0	0	0	0	0	800	0	300	0	0	0	0	0	0	0	0	0	0	0	0	0	0	0	0	0	0	0	1000	100	0	0	0	0	0	0	0	0	0	0	0	0	1036	0	30000
h171	0	0	0	0	0	600	0	350	0	0	0	0	0	0	0	0	0	0	0	0	0	0	0	0	0	0	2580	2000	0	0	0	0	0	0	0	0	0	0	0	99	0	688	220	11000
h172	0	0	0	0	0	1300	0	600	0	0	0	0	0	0	0	0	0	0	0	0	0	0	0	0	0	0	0	0	0	0	0	0	0	0	0	0	0	0	0	20	0	1806	400	30000
h173	0	0	0	0	0	1200	0	500	0	0	0	0	0	0	0	0	0	0	0	0	0	0	0	0	0	0	0	0	0	0	0	0	0	0	0	0	0	0	0	56	0	1643.5	70	30000
h174	0	0	0	0	0	600	0	300	0	0	0	0	0	0	0	0	0	0	0	0	0	0	0	0	0	0	0	0	0	0	0	0	0	0	0	0	0	0	0	0	0	2330	192	10000
h175	0	0	0	0	0	600	0	1650	0	0	0	0	0	0	0	0	0	0	0	100	0	0	0	0	0	0	0	0	0	0	0	0	0	0	0	0	0	0	0	84	0	920	102	10000
h176	0	0	0	0	0	2000	0	3800	0	450	1600	1600	600	0	0	0	0	0	0	0	0	0	0	0	0	0	0	0	0	0	0	0	0	0	0	0	0	0	0	0	0	2316	60	15000
h177	0	0	0	0	0	500	0	1260	0	60	0	0	0	0	0	0	0	0	0	0	0	0	0	0	0	0	0	0	0	0	0	0	0	0	0	0	0	0	0	0	0	2662	470	30000
h178	0	0	0	0	0	400	0	2100	0	0	0	0	0	0	0	0	0	0	0	0	0	0	0	0	0	0	0	1700	0	0	0	0	0	0	0	0	0	0	0	50	0	1622	180	10000
h179	0	0	0	0	0	800	0	0	0	0	0	0	0	0	0	0	0	0	0	0	0	0	0	0	0	0	0	0	0	0	0	0	0	0	0	0	0	0	0	48	0	2573	500	20000
h180	0	0	0	0	0	1000	0	600	0	0	0	0	0	0	0	0	0	0	0	0	0	0	0	0	0	0	0	0	0	0	0	0	0	0	0	0	0	0	0	136	0	1108	200	10000

## Sheet: Data_2007
ID	Township	coef_INC117	coef_INC302	coef_INC121	coef_INC119	INC101	INC102	INC103	INC104	INC105	INC106	INC107	INC108	INC109	INC110	INC111	INC112	INC113	INC114	INC115	INC116	INC117	INC118	INC119	INC120	INC121	INC201	INC202	INC203	INC301	INC302	INC303	INC304	INC401	INC402	INC403	INC404	INC405	INC406	INC407	INC501	agriculture_exp	e_exp	fw
h001	1	0	0	0	0	3000	0	0	0	0	0	0	0	0	0	0	0	0	0	0	0	0	0	0	0	0	0	5000	33000	0	7200	0	0	0	825	1008	0	0	0	0	0	0	816	3000
h002	1	0	0	1	0	10000	2000	450	0	0	0	0	0	0	0	0	0	0	0	0	0	0	0	0	0	0	0	3000	0	0	0	0	0	0	0	0	0	0	0	0	0	855	45	10000
h003	1	0	0	0	0	18000	7000	0	0	0	1000	31000	0	0	0	0	0	0	0	0	0	0	0	0	0	300	0	18000	0	0	0	0	0	0	945	2160	7866	0	0	0	1700	10230	2040	8000
h004	1	0	0	0	0	8000	7000	0	0	0	0	0	600	0	0	0	0	0	0	13000	0	0	0	8000	0	0	0	0	0	0	0	0	0	0	875	624	0	0	0	0	0	2957	660	6000
h005	0	0	0	0	0	4000	0	0	0	0	0	0	0	0	120000	0	0	0	0	0	0	0	0	0	100000	0	0	0	0	0	0	0	0	0	840	1200	2400	0	0	0	0	4019	600	10000
h006	1	0	0	0	0	200	800	0	0	0	0	2000	0	0	0	0	0	0	0	0	0	0	0	0	0	0	0	800	0	0	0	0	0	0	910	1440	0	0	0	0	0	2116	240	3000
h007	1	0	0	0	0	0	8000	0	0	0	0	0	0	0	0	0	0	0	0	0	0	0	0	20000	0	0	0	0	0	0	0	0	0	0	875	1104	0	0	0	0	0	2985	780	8000
h008	1	0	0	0	0	13400	2600	0	0	0	0	0	0	0	0	0	0	0	0	7000	0	0	0	0	0	0	0	2500	0	0	0	0	0	0	850	360	0	0	0	0	0	4340	420	4500
h009	1	0	0	1	0	4000	2400	0	0	0	0	0	0	0	3000	0	0	0	0	1000	0	0	0	0	0	0	0	0	0	0	0	0	0	0	910	720	0	0	0	0	0	0	240	2500
h010	1	0	0	0	0	0	0	0	0	0	0	0	0	0	0	0	0	0	0	0	0	0	0	0	0	0	28520	0	0	0	0	0	0	0	530	480	0	0	0	0	0	0	540	0
h011	1	0	0	0	0	7800	4900	0	0	0	400	0	0	0	0	0	0	0	0	1100	0	0	0	0	0	0	11700	13600	0	0	0	0	0	0	945	960	2280	0	0	0	0	0	480	5000
h012	1	0	0	0	0	2100	100	0	0	0	0	0	0	0	0	0	0	0	0	0	0	0	0	7000	0	0	0	3000	0	0	0	0	0	0	840	1920	6156	0	0	0	0	3144	540	15000
h013	0	0	0	0	0	5500	0	0	0	0	0	0	0	0	0	0	0	0	0	0	0	0	0	0	0	0	12000	7500	0	0	0	0	0	0	840	3216	3648	0	0	0	0	3330	780	6000
h014	0	0	0	0	0	840	470	0	0	0	0	500	0	0	0	0	0	0	0	600	0	0	0	0	0	0	0	5000	0	0	0	0	0	0	840	1440	0	0	0	1700	0	1825	420	3000
h015	0	0	0	0	0	350	0	0	0	0	0	3600	0	0	0	0	0	0	0	0	0	0	0	0	0	0	8400	4800	0	0	35000	0	0	0	0	0	0	0	0	0	100	1161	0	3000
h016	0	0	0	0	0	15000	0	1625	0	0	0	5900	0	0	0	0	0	0	0	0	0	0	0	1000	0	0	0	2500	0	0	0	0	0	0	0	0	0	0	0	0	0	2450	40	4000
h017	0	0	0	0	0	6000	280	0	0	0	0	0	0	0	0	0	0	0	0	0	0	0	0	0	0	0	0	4000	0	0	0	0	0	0	0	0	0	0	0	0	0	2857	480	6000
h018	0	0	0	0	0	0	0	0	0	0	0	0	0	0	0	0	0	2400	0	0	0	0	0	0	0	0	0	0	0	0	0	0	0	2000	840	720	2160	0	0	0	0	0	420	0
h019	0	0	0	0	0	0	0	0	0	0	0	0	0	0	0	0	0	0	0	0	0	0	0	20000	0	0	0	0	0	0	0	0	0	0	840	1992	4320	0	0	0	0	3450	360	10000
h020	1	0	0	1	0	1380	0	0	0	0	0	0	0	1200	0	0	0	0	0	300	0	0	0	10000	0	0	0	18500	0	0	0	53000	0	0	875	840	5928	0	0	0	0	3186	960	5000
h021	1	0	0	1	0	8000	4000	0	0	0	0	0	0	0	0	0	0	0	0	3000	0	0	0	5000	0	0	0	20000	0	0	0	0	0	0	0	0	0	0	0	0	0	3305	0	5000
h022	1	0	0	1	0	0	0	0	0	0	4000	0	0	0	14000	0	0	0	0	0	0	0	0	15000	0	8000	7500	9000	0	0	0	0	0	0	875	1200	6498	0	0	0	0	1900	600	6000
h023	1	0	0	1	0	0	0	0	0	0	0	0	0	0	0	0	0	0	0	0	0	0	0	0	0	0	26000	6000	0	0	7600	0	0	0	840	1920	4788	0	0	0	0	2850	960	2000
h024	1	0	0	1	0	0	0	0	0	0	0	0	0	1800	5000	0	0	0	0	3000	0	0	0	0	0	0	0	18000	5500	0	0	100000	0	0	875	840	7296	0	0	0	0	1900	480	10000
h025	1	0	0	0	0	8500	4000	0	0	0	0	0	0	0	0	0	0	0	0	0	0	0	0	70000	0	0	0	1300	0	0	0	0	0	0	945	1920	5244	0	0	0	0	4125	420	10000
h026	1	0	0	1	0	0	1000	0	0	0	0	0	0	0	0	0	0	0	0	2000	0	0	0	3000	0	500	0	9000	0	0	0	0	0	0	910	720	3420	0	0	0	0	937	960	2000
h027	1	0	0	0	0	0	0	480	0	0	0	0	0	0	0	0	0	0	0	1000	0	0	0	0	0	0	0	7000	0	0	0	0	0	0	750	2040	4902	0	0	0	0	2432	516	7800
h028	1	0	0	0	0	2000	300	0	0	0	0	0	0	0	0	0	0	0	0	0	0	0	0	0	0	0	0	0	0	0	0	0	0	0	0	504	0	0	0	0	0	1327	960	15000
h029	1	0	0	0	0	1200	1100	0	0	0	0	0	0	0	0	0	0	0	0	0	0	0	0	0	0	0	0	0	0	0	0	0	0	1200	950	600	1938	0	0	0	0	1235	96	3000
h030	1	0	0	0	0	2550	820	0	0	0	0	0	0	0	0	0	0	0	0	0	0	0	0	0	0	0	0	0	0	0	0	0	0	0	910	1176	3420	0	0	0	300	1817	240	5500
h031	1	0	0	0	0	1100	1150	0	0	0	0	0	0	0	0	0	0	0	0	1700	0	0	0	0	0	0	0	10800	0	0	0	0	0	0	420	1752	0	0	0	0	0	626	660	4000
h032	1	0	0	0	0	6000	1500	0	0	0	0	0	0	0	0	0	0	0	0	0	0	0	0	3000	0	0	0	3000	0	0	0	0	0	0	980	1920	2508	0	0	0	0	2526	540	10000
h033	1	0	0	0	1	7000	0	0	0	0	0	0	0	0	0	0	0	0	0	0	0	0	0	0	0	10000	34100	8900	0	0	0	0	0	0	910	408	2052	0	0	0	0	270	1560	0
h034	1	0	0	1	0	2700	0	0	0	0	0	0	0	0	0	0	0	0	0	0	0	0	0	0	0	0	0	0	0	0	0	0	0	0	980	864	114	0	0	0	0	400	540	0
h035	1	1	1	0	0	7500	0	0	0	0	0	0	0	0	0	0	0	0	0	0	0	1500	0	0	0	0	0	0	0	0	0	0	0	0	0	0	0	0	0	0	0	7330	1080	3000
h036	1	0	0	0	0	6000	3000	0	0	0	900	0	0	0	0	0	0	0	0	0	0	0	0	0	0	0	0	2000	0	0	0	0	0	0	1400	336	912	0	0	0	0	2516	480	7000
h037	1	0	0	0	0	20000	5000	0	0	0	0	0	0	0	0	0	0	0	0	0	0	0	0	0	0	0	0	5000	0	0	0	0	0	5000	945	1248	1596	0	0	0	0	5381	720	5000
h038	1	0	0	0	0	1500	3450	0	0	0	0	0	0	0	0	0	0	0	0	0	0	0	0	0	0	0	0	0	0	0	0	0	0	0	980	720	421	0	0	0	0	0	384	7000
h039	1	0	0	0	0	20000	6000	0	0	0	2000	0	0	0	0	0	0	0	0	0	0	0	0	40000	0	0	0	0	0	0	9000	0	0	0	0	0	0	0	0	0	3000	3690	960	6000
h040	1	0	0	0	0	0	0	0	0	0	0	0	0	0	0	0	0	0	0	0	0	0	0	0	0	3000	0	0	0	0	3000	0	0	0	910	600	0	0	0	0	0	0	540	6000
h041	1	0	0	0	0	2000	0	0	0	0	0	0	0	0	0	0	0	0	0	0	0	0	0	35000	0	0	0	2500	5000	0	0	0	0	0	910	1728	2850	0	0	0	0	3244	480	2000
h042	1	0	0	0	0	2800	0	0	0	0	0	0	0	0	0	0	0	0	0	0	0	0	0	20000	0	0	0	0	0	0	0	0	0	0	910	2880	0	0	0	0	0	4881	840	10000
h043	1	0	0	0	0	900	130	0	0	0	0	0	0	0	0	0	0	0	0	0	0	0	0	15000	0	0	0	0	0	0	0	0	0	0	950	552	0	0	0	0	0	1031	420	2000
h044	1	0	0	0	0	0	200	0	0	0	0	0	0	0	0	0	0	0	0	0	0	0	0	0	0	0	0	500	0	0	0	0	0	0	840	960	0	0	0	0	0	688	180	2700
h045	1	0	0	0	0	8500	2900	0	0	0	0	0	0	0	0	0	0	0	0	3200	0	0	0	0	0	0	5500	25000	0	0	0	0	0	0	875	2880	0	0	0	0	0	5337	1200	10000
h046	1	0	0	0	0	7000	800	0	0	0	2000	0	0	0	0	0	0	0	0	0	0	0	0	0	0	100	0	3000	0	0	0	0	0	0	730	1584	684	0	0	0	0	4423	1200	10000
h047	1	0	0	0	0	3500	700	0	0	0	0	0	0	0	0	0	0	0	0	0	0	0	0	0	0	0	0	0	6000	0	0	0	0	0	850	840	0	0	0	0	0	4001	960	4400
h048	1	0	0	0	0	0	0	240	0	0	0	0	0	0	0	0	0	0	0	4000	0	0	0	0	0	0	0	12000	0	0	0	0	0	0	945	1392	0	0	0	0	0	2825	540	8000
h049	1	0	0	0	0	2500	1500	0	0	0	300	0	0	0	0	0	0	0	0	0	0	0	0	0	0	0	0	0	9600	0	0	0	0	0	840	720	0	0	0	0	0	3374	600	5000
h050	1	0	0	0	0	2000	1000	0	0	0	0	0	0	0	0	0	0	0	0	0	0	0	0	0	0	0	0	0	0	0	0	0	0	4500	875	1680	0	0	0	0	0	2524	360	8000
h051	1	0	0	0	0	2500	0	0	0	0	0	0	0	0	0	0	0	0	0	0	0	0	0	28000	0	0	0	6000	0	0	0	0	0	0	875	1680	0	0	0	0	0	4517	720	7000
h052	1	0	0	0	0	2000	1150	0	0	0	0	0	0	0	0	0	0	0	0	2000	0	0	0	2000	0	0	0	5000	0	0	0	33600	0	0	840	960	296	0	0	0	0	897	720	5000
h053	1	0	0	0	0	1000	6000	600	0	0	0	0	0	0	0	0	0	0	0	0	0	0	0	0	0	0	0	0	0	0	0	0	0	0	875	2184	0	0	0	0	0	2115	300	10000
h054	1	0	0	1	0	5000	1600	0	0	0	0	0	0	0	0	0	0	0	0	0	0	0	0	0	0	500	0	4500	0	0	0	0	0	1000	840	600	2508	0	0	0	0	1918	840	7000
h055	1	0	0	0	0	0	0	0	0	0	0	0	0	0	0	0	0	0	0	0	0	0	0	800	0	0	0	0	0	0	0	0	0	3000	840	360	1083	0	0	0	0	0	360	5400
h056	1	0	0	0	0	0	0	0	0	0	0	0	0	0	0	0	0	0	0	0	0	0	0	0	0	0	0	1150	0	0	0	0	0	0	945	600	2223	0	0	0	0	0	144	3750
h057	1	0	0	0	0	0	0	0	0	0	0	0	0	0	0	0	0	0	0	3500	1000	0	0	0	0	0	0	3000	0	0	0	0	0	0	910	720	604	0	0	0	1000	160	300	4000
h058	1	0	0	0	0	10000	5000	0	0	0	1200	0	0	1200	0	0	0	0	0	1500	0	0	0	0	0	0	0	0	0	0	0	0	0	0	940	1440	2052	0	0	0	0	2790	540	8000
h059	1	0	0	0	0	1600	450	0	1000	0	0	0	0	0	0	0	0	0	0	0	0	0	0	0	0	0	0	0	0	0	0	0	0	500	840	2640	0	0	0	0	0	0	180	0
h060	1	0	0	0	0	0	0	0	0	0	0	0	0	0	80000	40000	0	0	0	0	0	0	0	0	0	0	0	0	0	0	0	0	0	0	845	2400	342	0	0	0	23000	0	840	0
h061	1	0	0	0	0	0	0	0	0	0	0	0	0	0	0	0	0	0	0	0	0	0	0	0	0	0	20400	0	0	0	0	0	0	0	980	600	0	0	0	0	200	2047	480	5000
h062	1	0	0	0	0	0	0	0	0	0	0	0	0	0	0	0	0	0	0	0	0	0	0	0	0	0	0	12000	0	0	0	0	0	0	840	2040	0	0	0	0	200	251	540	9600
h063	1	1	1	0	0	0	0	0	0	0	0	0	0	0	0	0	0	0	0	0	0	0	0	0	0	0	30000	0	0	0	0	0	0	0	840	1320	3420	0	0	0	0	0	840	0
h064	1	0	0	0	0	0	0	0	0	0	0	0	0	0	56000	0	0	0	0	0	0	0	0	0	0	0	0	0	0	0	0	0	0	0	945	2208	0	0	0	1000	5000	0	840	1500
h065	1	1	1	0	0	0	0	0	0	0	0	0	0	0	0	0	0	0	0	0	0	0	0	60000	0	0	0	0	0	0	0	0	0	0	845	2400	0	0	0	0	0	0	1200	0
h066	1	0	0	1	0	520	0	0	0	0	0	0	0	0	0	0	0	0	0	2000	0	0	0	5000	0	0	0	0	0	0	0	0	0	0	0	0	0	0	0	0	0	0	0	6000
h067	1	0	0	0	0	15000	7800	0	0	0	0	0	0	0	0	0	0	0	0	0	0	0	0	15000	0	0	0	250	0	0	0	0	0	0	945	744	2758	0	0	0	0	0	300	7500
h068	1	0	0	0	0	0	0	0	0	0	0	0	0	0	0	0	0	0	0	0	0	0	0	0	0	0	0	10200	0	0	6000	0	0	0	910	1008	2576	0	0	0	0	25	420	10000
h069	1	0	0	1	0	0	0	0	0	0	0	0	0	0	0	0	0	0	0	0	600	0	0	0	0	3000	0	0	0	0	3600	0	0	0	840	624	2850	0	0	0	0	0	1200	300
h070	1	0	0	1	0	200	2000	0	0	0	0	0	0	0	0	0	0	0	0	5700	0	0	0	35000	0	5000	0	0	0	0	4000	0	0	0	840	900	3420	0	0	0	0	1050	480	12000
h071	1	0	0	0	0	5000	3800	0	0	0	0	0	0	0	0	0	0	0	0	0	0	0	0	0	0	0	0	2000	0	0	0	0	0	0	910	1488	0	0	0	0	2000	1080	540	8000
h072	1	0	0	0	0	4500	1600	500	0	0	0	2000	0	2000	0	0	0	0	0	600	0	0	0	0	0	0	9600	0	0	0	0	0	0	0	910	2352	0	0	0	0	0	890	420	3000
h073	1	0	0	0	0	6000	650	0	0	0	300	0	0	0	0	0	190	0	0	600	0	0	0	0	0	300	0	5000	0	0	0	0	0	0	910	1200	0	0	0	0	0	708	324	10000
h074	1	0	0	1	0	10000	2400	1600	0	0	0	0	1000	0	0	0	0	0	0	800	0	0	0	12000	0	3600	0	2600	0	0	0	0	0	0	910	1680	0	0	0	0	0	1300	480	7000
h075	1	0	0	0	0	10000	2000	500	0	0	0	0	0	0	0	0	0	0	0	4000	0	0	0	0	0	0	0	0	0	0	0	0	0	0	930	2040	0	0	0	0	0	824	300	30000
h076	1	0	0	0	0	4000	5000	0	0	0	0	0	0	0	0	0	0	0	0	10000	0	0	0	0	0	0	0	1000	0	0	0	0	0	0	945	1320	0	0	0	0	0	1086	600	10000
h077	1	0	0	0	0	0	0	0	0	0	0	0	0	0	0	0	0	0	0	0	0	0	0	14000	0	0	0	11000	0	0	0	0	0	0	945	1440	0	0	0	0	0	0	420	7000
h078	1	0	0	0	0	15000	1200	0	0	0	0	0	0	0	2400	0	0	0	0	300	0	0	0	0	0	120	0	6000	0	0	0	0	0	0	910	2400	0	0	0	0	0	480	660	3000
h079	1	0	0	0	0	1000	3400	1250	0	0	0	0	0	4000	0	0	0	0	0	0	0	0	0	0	0	0	6000	3000	0	0	0	0	0	0	945	2400	0	0	0	0	0	1956	480	5000
h080	1	0	0	0	0	8000	4000	0	0	0	0	0	0	0	1200	0	0	0	0	1500	0	0	0	4000	0	0	0	0	0	0	0	0	0	0	910	1440	0	0	0	0	0	802	480	2500
h081	1	0	0	0	0	4300	2100	0	0	0	0	0	0	0	0	0	0	0	0	0	0	0	0	0	0	0	0	200	0	0	0	0	0	0	950	1680	0	0	0	0	0	1160	180	5000
h082	1	0	0	0	0	4800	0	0	0	0	0	0	0	0	0	0	0	0	0	100	0	0	0	0	0	0	0	600	0	0	0	0	0	0	910	1680	0	0	0	0	0	1878	720	10000
h083	1	0	0	1	0	7000	0	600	0	0	0	0	0	0	0	0	0	0	0	0	0	0	0	0	0	0	0	6000	0	0	0	0	0	0	910	1440	0	0	0	0	0	939	600	7000
h084	1	0	0	0	0	8000	1100	300	0	0	1100	350	0	0	0	0	0	0	0	150	0	0	0	0	0	0	0	1600	0	0	0	0	0	0	945	1728	0	0	0	0	0	1524	420	8000
h085	1	0	0	0	0	13000	1300	725	0	0	0	0	0	0	0	0	0	0	0	300	0	0	0	12000	0	0	0	0	0	0	0	0	0	0	945	960	0	0	0	0	0	3035	480	7000
h086	1	0	0	1	0	0	0	0	0	0	0	0	0	0	0	0	0	0	0	0	0	0	0	0	0	3000	32400	0	0	0	0	0	0	0	910	1176	0	0	0	0	0	0	480	0
h087	0	0	0	0	0	12000	620	0	0	0	0	0	0	0	0	0	0	0	0	0	0	0	0	15000	0	0	0	0	0	0	2500	0	0	0	840	552	0	0	0	0	0	3376	480	1500
h088	0	0	0	0	0	8000	0	0	0	0	0	0	0	0	0	0	0	0	0	0	0	0	0	0	0	0	0	3000	0	0	0	1200	0	0	910	912	0	0	0	0	0	685	480	3000
h089	0	0	0	0	0	15000	0	0	0	0	0	1600	0	0	0	0	0	0	0	0	0	0	0	0	0	0	0	0	0	0	15000	0	0	0	840	720	0	0	0	0	0	4540	360	3000
h090	0	0	0	0	0	15000	1000	0	0	0	0	2170	0	0	0	0	0	0	0	0	0	0	0	0	0	0	0	0	0	0	0	0	0	0	840	600	0	0	0	0	0	3275	720	500
h091	0	0	0	1	1	10000	0	0	0	0	0	1800	0	0	0	0	0	0	0	0	0	0	5400	500	0	500	0	0	0	0	0	0	0	0	840	816	240	0	0	0	0	3015	2520	500
h092	0	0	0	0	0	5000	300	0	0	0	0	1900	0	0	0	0	0	0	0	0	0	0	0	0	0	0	0	2000	0	0	0	0	0	0	840	288	0	0	0	0	0	2324	420	800
h093	0	0	0	0	0	15000	0	0	0	0	0	0	0	0	0	0	0	0	0	0	0	0	0	0	0	0	0	0	0	0	0	0	0	0	840	504	0	0	0	0	2000	5470	840	5000
h094	0	0	0	0	0	40000	0	0	0	0	0	0	0	0	0	0	0	0	0	0	0	0	0	0	0	0	22880	1000	0	0	0	0	0	0	910	792	0	0	0	0	0	7160	540	1000
h095	0	0	0	0	0	32000	0	0	0	0	0	0	0	0	0	0	0	0	0	0	0	0	0	0	0	0	24000	0	0	0	0	0	0	0	840	744	0	0	0	0	0	7900	480	2000
h096	0	0	0	0	0	0	0	0	0	0	0	0	0	0	0	0	0	0	0	0	0	0	0	0	0	0	0	0	0	0	0	0	0	0	910	647	0	0	0	0	0	0	540	0
h097	0	0	0	0	0	9000	800	0	0	0	0	4800	0	0	0	0	0	0	0	0	0	0	0	0	0	0	0	0	0	0	8100	0	0	0	840	1454	0	0	0	0	0	2030	240	0
h098	0	0	0	1	0	0	0	0	0	0	0	0	0	0	0	0	0	0	0	0	0	0	0	0	0	7000	0	0	0	0	0	0	0	0	0	0	0	0	0	0	0	0	1080	15000
h099	0	0	0	0	0	2000	0	0	0	0	0	1200	0	0	0	0	580	0	0	0	280	0	0	0	0	0	0	0	0	0	0	0	0	0	910	768	3828	0	0	0	4500	1565	480	1000
h100	0	1	1	0	0	0	0	0	0	0	0	0	0	0	0	0	0	0	0	0	0	0	0	0	0	0	51000	0	0	0	20000	0	0	0	0	720	5880	0	0	0	0	0	1200	0
h101	0	0	0	0	0	14000	4000	0	0	0	0	2000	0	0	0	0	320	0	0	0	0	0	15000	0	0	0	0	0	0	0	3600	0	0	0	840	1272	0	0	0	0	0	4115	1800	10000
h102	0	0	0	0	0	6000	0	0	0	0	0	0	0	0	0	0	0	0	0	0	0	0	0	0	0	0	0	0	0	0	0	0	0	0	910	816	6480	0	0	0	30000	360	1200	0
h103	0	0	0	0	0	18000	0	0	0	0	0	0	0	0	0	0	0	1100	0	0	0	30000	0	0	0	0	24600	14400	0	0	0	0	0	0	840	720	960	0	0	0	0	0	840	0
h104	0	0	0	0	0	3600	0	0	0	0	0	2400	0	0	0	0	0	0	0	0	0	0	0	0	0	0	0	0	1500	0	0	0	0	0	840	2400	0	0	0	0	0	0	240	3000
h105	0	0	0	0	0	5000	0	0	0	0	0	0	0	0	0	0	0	0	0	0	0	0	0	0	0	0	0	5000	0	0	0	0	0	0	840	1368	0	0	0	0	0	3005	600	10000
h106	0	0	0	0	0	0	0	0	0	0	0	0	0	0	0	0	0	0	0	0	0	0	0	0	0	0	0	0	0	0	600	0	0	1100	300	744	0	0	0	0	0	0	96	0
h107	0	0	0	0	0	9400	0	0	0	0	0	0	0	0	0	0	0	0	0	0	0	0	0	0	0	0	0	1000	0	0	0	0	0	0	840	480	0	0	0	0	0	2255	540	3500
h108	0	0	0	0	0	10000	0	0	0	0	0	0	0	0	0	0	0	0	0	0	0	0	0	0	0	0	0	1000	0	0	0	0	0	0	840	1200	0	0	0	0	0	0	540	500
h109	0	0	0	0	0	0	0	0	0	0	0	0	0	0	0	0	0	0	0	0	0	0	2000	0	0	0	9480	0	0	0	0	200000	0	0	840	864	0	0	0	0	0	760	1080	0
h110	0	0	0	0	0	16000	0	0	0	0	0	1500	0	0	0	0	0	0	0	0	0	0	0	0	0	0	0	7000	0	0	0	0	0	0	0	0	0	0	0	0	0	0	35	600
h111	0	0	0	0	0	8000	0	0	0	0	0	0	0	0	0	0	0	0	0	200	0	0	0	0	0	0	0	8000	0	0	0	0	0	0	0	0	0	0	0	0	0	0	720	400
h112	0	0	0	0	0	1700	1800	0	0	0	0	0	0	0	0	0	0	0	0	0	0	0	0	0	0	0	0	0	0	0	900	0	0	0	910	1920	0	0	0	1000	0	580	504	0
h113	0	0	0	0	0	12000	0	0	0	0	0	2000	0	0	0	0	0	0	0	0	0	0	0	0	0	0	0	9000	0	0	0	0	0	0	840	480	0	0	0	0	0	3250	300	1000
h114	0	0	0	0	0	11200	0	0	0	0	0	0	0	0	0	0	0	0	0	0	0	0	0	0	0	0	0	14000	0	0	0	0	0	0	840	1247	0	0	0	0	0	3590	1200	500
h115	0	0	0	0	0	20000	0	0	0	0	0	0	0	0	0	0	0	0	0	0	0	0	0	0	0	0	0	15000	0	0	0	0	0	0	840	1440	0	0	0	0	0	3694	420	1000
h116	0	0	0	0	0	14000	4300	0	0	0	0	2800	0	0	0	0	82	0	0	0	0	0	0	0	0	0	0	5000	0	0	0	0	0	0	840	1560	0	0	0	0	0	4479	420	5000
h117	0	0	0	0	0	6000	0	0	0	0	0	2100	0	0	0	0	0	0	0	0	0	0	0	0	0	0	0	5000	0	0	0	0	0	0	840	1032	0	0	0	0	0	2560	360	2000
h118	0	1	1	0	0	0	0	0	0	0	0	0	0	0	0	0	0	0	0	0	0	30000	0	49000	0	0	0	0	0	0	0	0	0	0	860	1204	0	0	0	0	0	500	1560	0
h119	0	0	0	0	0	0	0	0	0	0	0	0	0	0	0	0	0	0	0	0	0	0	0	0	0	4000	0	7600	0	0	0	0	0	0	840	720	0	0	0	0	0	0	900	0
h120	0	0	0	0	0	4000	600	0	0	0	0	0	0	0	0	0	0	0	0	0	0	0	0	0	0	0	0	0	0	0	0	0	0	700	910	1056	0	0	0	0	0	0	540	4000
h121	0	0	0	0	0	40000	3000	240	0	0	0	2025	0	0	0	0	0	0	0	0	600	0	0	0	0	0	0	2500	0	0	0	0	0	0	910	1344	0	0	0	0	0	4023	216	8000
h122	0	0	0	0	0	65000	2500	0	0	0	0	0	0	0	0	0	0	1000	0	0	0	0	0	0	0	0	0	0	0	0	0	0	0	0	910	816	0	0	0	0	0	2178	480	8000
h123	0	0	0	0	0	3200	0	0	0	0	0	0	0	0	0	0	0	0	0	0	0	0	0	0	0	0	0	0	0	0	0	0	0	0	910	792	0	0	0	0	0	0	600	7000
h124	0	0	0	0	0	4000	0	0	0	0	0	0	0	1590	0	0	0	0	0	0	0	0	0	0	0	0	0	0	0	0	0	0	0	0	840	720	0	0	0	0	0	1044	240	10000
h125	0	0	0	0	0	35000	450	0	0	0	0	0	0	0	0	0	0	270	0	0	0	0	0	0	0	0	0	4500	0	0	1600	0	0	0	910	1728	0	0	0	0	100	0	636	6000
h126	0	0	0	0	0	4000	0	0	0	0	0	0	0	0	0	0	0	0	0	0	0	0	0	0	0	0	0	0	0	0	0	0	0	0	0	0	0	0	0	0	0	0	0	2000
h127	0	0	0	0	0	15000	0	0	0	0	0	2300	0	0	0	0	0	0	0	0	0	0	1000	0	0	0	12000	0	0	0	0	0	0	0	840	1104	0	0	0	0	0	3442	1200	1000
h128	0	0	0	0	0	2000	0	0	0	0	0	0	0	0	0	0	0	0	0	0	0	0	0	0	0	0	0	10000	0	0	0	0	0	0	910	1680	3240	0	0	0	0	4335	540	10000
h129	0	0	0	0	0	26000	2000	0	0	0	0	0	0	0	0	0	0	0	0	0	0	0	0	0	0	400	0	2000	0	0	0	0	0	0	0	0	0	0	0	0	0	4270	840	2000
h130	0	0	0	0	0	0	0	400	0	0	0	1200	0	0	0	0	0	0	0	0	0	0	0	0	0	0	0	4000	0	0	0	0	0	0	840	2515	0	0	0	0	0	2125	240	4000
h131	0	0	0	0	0	0	0	0	0	0	0	0	0	0	0	0	0	0	0	0	0	0	0	0	0	0	18000	0	0	0	0	0	0	0	0	1920	0	0	0	0	0	0	600	5000
h132	0	0	0	0	0	3000	0	0	0	0	0	2300	0	0	0	0	0	0	0	0	0	0	800	0	0	0	9000	0	0	0	0	0	0	0	840	2328	0	0	0	0	0	3470	1440	3000
h133	0	1	1	0	0	0	0	0	0	0	0	0	0	0	0	0	0	0	0	0	0	0	0	0	0	0	38000	0	0	0	200000	0	0	0	840	2160	3600	0	0	0	0	2779	1620	5000
h134	0	0	0	0	0	13000	0	0	0	0	0	0	0	0	0	0	0	0	0	0	0	0	0	0	0	0	0	2000	0	0	0	0	0	0	840	1200	0	0	0	0	0	1940	480	12000
h135	0	0	0	0	0	5500	0	0	0	0	0	0	0	0	0	0	0	0	0	0	0	0	0	0	0	0	0	3500	0	0	0	0	0	0	840	1008	7200	0	0	0	0	3482	720	3000
h136	0	0	0	0	0	10000	0	0	0	0	0	0	0	0	0	0	0	0	0	0	0	0	0	0	0	0	0	8000	0	0	0	0	0	0	910	3456	1080	0	0	0	0	2350	660	4000
h137	0	0	0	0	0	2000	0	0	0	0	0	0	0	800	0	0	0	0	0	0	0	0	0	0	0	0	0	0	0	0	0	0	0	0	840	2760	4218	0	0	0	0	2190	720	3000
h138	0	0	0	0	0	5000	0	450	0	0	0	1800	0	0	0	0	0	0	0	0	0	0	0	7000	0	0	0	0	0	0	0	0	0	0	840	1440	0	0	0	1200	0	2482	240	2000
h139	0	0	0	0	0	6300	1700	1200	0	0	0	3700	0	0	0	0	0	0	0	0	0	0	0	0	0	0	0	1000	0	0	0	0	0	0	840	2640	0	0	0	0	0	1295	360	5000
h140	0	0	0	0	0	6000	0	0	0	0	0	0	0	0	0	0	0	0	0	0	0	0	0	0	0	0	0	4000	0	0	0	0	0	0	840	1608	0	0	0	0	0	1320	420	3000
h141	0	0	0	0	0	20000	0	0	0	0	450	1980	0	0	0	0	0	0	0	0	0	0	0	0	0	0	0	3000	0	0	0	0	0	0	910	1008	0	0	0	0	0	0	480	6000
h142	0	0	0	0	0	6000	0	0	0	0	0	0	0	0	0	0	0	0	0	0	0	0	0	0	0	0	0	5500	0	0	0	0	0	0	840	600	4680	0	0	0	0	0	300	3000
h143	0	0	0	0	0	2000	0	0	0	0	0	0	0	0	0	0	0	0	0	0	0	0	0	0	0	0	0	12000	0	0	0	0	0	0	840	600	5400	0	0	0	0	0	540	4000
h144	0	0	0	0	0	1000	0	0	0	0	0	0	0	0	0	0	0	0	0	0	0	0	1000	20000	0	0	0	0	0	0	0	0	0	0	840	600	5160	0	0	0	0	0	1200	0
h145	0	0	0	0	0	747	0	0	0	0	0	0	0	0	0	0	0	0	0	0	0	0	0	0	0	0	0	0	0	0	0	0	0	0	0	0	0	0	0	0	0	0	40	10000
h146	0	0	0	0	0	20000	0	0	0	800	0	0	0	0	0	0	0	0	0	100	0	0	0	3000	0	0	0	0	0	0	0	0	0	0	840	2280	0	0	0	0	0	1270	480	8000
h147	0	0	0	0	0	19000	2200	0	0	0	0	0	0	0	0	0	0	1400	0	0	0	0	0	0	0	0	0	6000	0	0	0	0	0	0	0	0	0	0	0	0	0	2228	600	10000
h148	0	0	0	0	0	28000	1800	0	0	0	0	1900	0	0	0	0	0	0	0	0	0	0	0	0	0	0	0	5500	0	0	28000	0	0	0	0	0	0	0	0	0	0	3660	180	2000
h149	0	0	0	0	0	16000	3300	0	0	0	0	2000	0	0	0	0	0	0	0	0	50	0	0	0	0	0	0	2000	0	0	0	0	0	0	0	0	0	0	0	0	0	0	25	2000
h150	0	0	0	0	0	15000	1800	0	0	0	0	1600	0	0	0	0	0	0	0	400	0	0	0	0	0	0	0	1500	0	0	0	0	0	0	840	1632	0	0	0	0	0	3768	420	8000
h151	0	0	0	0	0	3500	0	0	0	0	0	0	0	0	0	0	0	0	0	0	0	0	0	0	0	0	0	0	0	0	0	0	0	0	420	360	0	0	0	0	0	1404	0	2500
h152	0	0	0	0	0	8000	0	0	0	0	0	0	0	0	0	0	0	0	0	0	0	0	0	0	0	0	0	1000	0	0	0	0	0	0	840	840	0	0	0	0	0	1700	420	7000
h153	0	0	0	0	0	0	0	0	0	0	0	0	0	0	0	0	0	0	0	0	0	0	0	0	0	0	0	0	0	0	0	0	0	0	840	600	2000	0	0	0	0	0	1320	0
h154	0	0	0	0	0	0	0	0	0	0	0	0	0	0	0	0	0	0	0	0	0	0	1000	0	0	0	9600	0	0	0	0	0	0	0	840	1200	1800	0	0	0	0	475	1800	0
h155	0	0	0	0	0	5000	0	0	0	0	0	0	0	0	0	0	0	0	0	0	0	0	0	0	0	0	0	1500	0	0	0	0	0	0	0	0	0	0	0	0	9000	1062	35	0
h156	0	0	0	0	0	3500	0	0	0	0	0	0	0	0	0	0	0	0	0	0	0	0	0	0	0	0	0	5000	0	0	0	0	0	0	840	960	1200	0	0	0	0	2445	420	5000
h157	0	0	0	0	0	1000	0	0	0	0	0	0	0	0	0	0	0	0	0	0	0	0	0	0	0	0	7200	0	0	0	1200	0	0	0	840	720	1440	0	0	0	0	1518	720	5000
h158	0	0	0	0	0	5000	0	0	0	0	0	0	0	0	0	0	0	0	0	0	0	0	0	0	0	0	0	5000	0	0	6000	0	0	0	840	840	6000	0	0	0	0	1920	480	15000
h159	0	0	0	0	0	9500	0	0	0	0	0	0	0	0	0	0	0	0	0	0	0	0	0	0	0	0	0	10000	0	0	0	0	0	0	840	960	2400	0	0	0	0	2020	600	1000
h160	0	0	0	0	0	5000	0	0	0	0	0	0	0	0	0	0	0	0	0	0	0	0	0	0	0	0	0	3000	0	0	0	0	0	0	750	960	1920	0	0	0	0	3496	420	0
h161	0	0	0	0	0	13800	800	2500	0	0	0	0	0	0	0	0	0	400	0	0	0	0	0	0	0	0	0	0	0	0	0	0	0	5000	840	1920	0	0	0	0	0	2741	360	3000
h162	0	0	0	0	0	10000	0	0	0	0	0	0	0	0	0	0	0	0	0	0	0	0	0	0	0	0	0	0	0	0	0	0	0	0	840	2352	0	0	0	0	0	6419	360	10000
h163	0	0	0	0	0	16000	2000	1000	0	0	0	0	0	2920	0	0	0	0	0	0	0	0	0	0	0	0	0	0	0	0	0	0	0	0	910	2280	0	0	0	0	0	2899	300	7000
h164	0	0	0	0	0	7000	0	0	0	0	0	2400	0	0	0	0	260	0	0	0	0	0	0	0	0	0	0	0	0	0	0	0	0	550	420	1824	0	0	0	0	0	1220	96	2400
h165	0	0	0	0	0	6000	0	0	0	0	0	0	0	0	0	0	0	0	0	0	0	0	0	0	0	0	0	2000	0	0	0	0	0	0	910	1440	0	0	0	0	0	3516	1080	500
h166	0	0	0	0	0	13000	0	0	0	0	0	900	0	0	0	0	0	0	0	0	0	0	0	0	3400	0	0	0	0	0	0	0	0	0	840	1560	0	0	0	0	0	4640	420	3000
h167	0	0	0	0	0	9800	0	0	0	0	0	0	0	0	0	0	0	0	0	0	0	0	0	0	0	0	0	7500	0	0	0	0	0	500	845	1200	3360	0	0	0	0	0	540	2000
h168	0	0	0	0	0	0	0	0	0	0	0	0	0	0	0	0	300	300	0	0	500	0	0	0	0	0	0	7000	0	0	0	2430	0	0	820	1200	4900	0	0	0	0	434	720	10000
h169	0	0	0	0	0	7000	0	0	0	0	0	2500	0	0	0	0	0	0	0	0	0	0	0	0	0	0	0	10000	0	0	0	0	0	0	840	1200	3740	0	0	0	200	4380	720	10000
h170	0	0	0	0	0	0	0	0	0	0	0	0	3700	0	0	0	0	1200	0	0	0	0	0	0	0	0	8400	0	0	0	0	0	0	0	0	0	0	0	0	0	0	0	300	0
h171	0	0	0	0	0	2400	0	0	250	0	0	0	0	0	0	0	0	0	0	0	0	0	0	0	5000	0	9000	0	0	0	0	0	0	0	875	912	744	0	0	0	0	332	540	0
h172	0	0	0	0	0	2500	0	0	0	0	0	0	0	0	0	0	0	0	0	0	0	0	0	4000	0	0	0	0	0	0	0	8100	0	0	840	1560	1680	0	0	0	0	2255	540	1000
h173	0	0	0	0	0	0	0	0	0	0	0	0	0	0	0	0	0	0	0	0	0	0	0	0	0	0	0	4000	0	0	0	0	0	0	910	480	600	0	0	0	0	0	720	7000
h174	0	0	0	0	0	15000	0	0	0	0	0	0	0	0	0	0	0	0	0	0	0	0	0	0	0	0	0	4000	0	0	0	0	0	0	840	1032	600	0	0	0	0	4530	480	4000
h175	0	0	0	0	0	12000	3100	0	0	0	0	2100	0	0	0	0	0	0	0	0	0	0	0	0	0	0	0	0	0	0	0	0	0	0	840	1560	150	0	0	0	0	3004	420	2000
h176	0	0	0	0	0	17000	0	0	0	4000	0	3580	0	0	0	0	400	0	0	0	0	0	0	0	0	0	0	0	0	0	0	0	0	0	400	960	0	0	0	0	0	3579	240	6500
h177	0	0	0	0	0	30000	1300	0	0	0	0	0	0	0	10000	0	0	0	0	0	0	0	0	35000	0	0	0	0	0	0	0	0	0	0	840	2928	750	0	0	0	0	5625	600	6000
h178	0	0	0	0	0	32000	0	0	0	0	0	0	1560	0	0	0	0	0	0	350	0	0	0	0	0	0	0	1000	0	0	0	0	0	0	910	1704	0	0	0	0	0	3511	600	2000
h179	0	0	0	0	0	0	0	0	0	0	0	0	0	0	0	0	0	0	0	0	0	0	0	10000	0	0	0	0	0	0	23000	0	0	0	840	960	3600	0	0	0	0	1425	780	1000
h180	0	0	0	0	0	0	0	0	0	0	0	4200	0	0	0	0	0	0	0	500	0	0	0	8000	0	0	0	0	0	0	0	0	0	0	840	0	5760	0	0	0	0	2353	420	4000

## Sheet: IDES_integration
ID	township	cropland98	cropland07	hhsize98	hhsize07	lab98	lab07	edu98_adu_mean	edu07_adu_mean	age98_adu_mean	age07_adu_mean	inc98_total	inc98_ag	inc98_ag_pt	inc98_pc	inc07_total	inc07_ag	inc07_ag_pt	inc07_pc	hstype_98	hstype_07	ed_bigroad	social_ties	IDES98_SNB	IDES98_ENB_p	IDES98_ENB_r	IDES98_ENB_c	IDES98_ENB	IDES98_IDES_p	IDES98_IDES_r	IDES98_IDES_c	IDES98_IDES	IDES07_SNB	IDES07_ENB_p	IDES07_ENB_r	IDES07_ENB_c	IDES07_ENB	IDES07_IDES_p	IDES07_IDES_r	IDES07_IDES_c	IDES07_IDES
h001	1	7.2	3	5	2	2	2	7	9	38	46.5	2730	2000	0.732601	546	50033	3000	0.0599604	25016.5	0	0	70.6154	0	730	1699	52.5	0	1751.5	0.684667	0.0211566	0	0.705823	45200	3150	2150.33	0	5300.33	0.0623758	0.0425806	0	0.104956
h002	1	13.3	5	5	3	2	3	5	11	45	40	3450	2150	0.623188	690	19590	12450	0.635528	6530	0	0	131.918	0	1300	3064	19.4444	0	3083.44	0.698994	0.00443588	0	0.70343	3000	12095	17.5	0	12112.5	0.800331	0.00115798	0	0.801489
h003	1	23.9	8	6	5	4	4	3.75	4.8	27	45.6	3390	3390	1	565	87971	57000	0.647941	17594.2	0	0	155.078	0	0	2666	46.6667	0	2712.67	0.982797	0.0172032	0	1	20000	47170	11764.3	0	58934.3	0.597585	0.149039	0	0.746625
h004	1	5.1	2.5	4	4	2	2	9	9	26	34	3900	3900	1	975	38099	28600	0.750676	9524.75	0	1	169.294	0	0	4427	15.5556	0	4442.56	0.996498	0.00350149	0	1	8000	25943	1755.67	0	27698.7	0.726722	0.0491802	0	0.775902
h005	0	10	3	4	2	2	2	6	6	34.5	30.5	3182	3150	0.989943	795.5	228440	124000	0.542812	114220	0	0	68.8019	0	32	2735	105	0	2840	0.952298	0.0365599	0	0.988858	100000	120481	4673.33	0	125154	0.535104	0.0207561	0	0.55586
h006	1	7.5	1.5	3	2	1	1	1.66667	2.5	65.3333	68	2136	1650	0.772472	712	6150	3000	0.487805	3075	0	0	18.1523	0	486	1977	7.77778	0	1984.78	0.800153	0.00314791	0	0.803301	800	1034	2443.33	0	3477.33	0.241739	0.571228	0	0.812968
h007	1	8.6	4	7	3	5	3	4.75	2.66667	34.25	43.3333	1100	1100	1	157.143	29979	8000	0.266853	9993	0	0	252.155	0	0	1794	77.7778	0	1871.78	0.958447	0.0415529	0	1	20000	5415	2282.33	0	7697.33	0.195506	0.0824026	0	0.277909
h008	1	6	4.5	2	2	2	2	8.5	9	32	39.5	3700	3700	1	1850	26710	23000	0.861101	13355	0	0	55.012	0	0	3077	23.3333	0	3100.33	0.992474	0.00752607	0	1	2500	18885	1373.33	0	20258.3	0.829806	0.0603442	0	0.89015
h009	1	6	3	4	5	2	3	3.5	6	38.5	33	3586	3300	0.920245	896.5	12030	10400	0.864505	2406	0	0	137.558	0	286	1816	77.7778	0	1893.78	0.833112	0.0356815	0	0.868794	0	10525	1723.33	0	12248.3	0.859301	0.140699	0	1
h010	1	6	4	3	3	2	2	9	8.33333	61.5	53.3333	6600	0	0	2200	29530	0	0	9843.33	0	1	70.9075	1	6600	1358.8	233.333	0	1592.13	0.165866	0.0284826	0	0.194349	28520	0	1220	0	1220	0	0.0410222	0	0.0410222
h011	1	9	3	6	3	2	2	5	5	37	45	8500	7000	0.823529	1416.67	43685	14200	0.325054	14561.7	0	0	11.7209	0	1500	6078	19.4444	0	6097.44	0.800006	0.00255934	0	0.802565	25300	14450	4371.67	0	18821.7	0.327504	0.0990821	0	0.426586
h012	1	15.4	2	5	5	2	4	1.5	4.66667	37.5	36.3333	300	300	1	60	21116	2200	0.104186	4223.2	0	0	163.486	0	0	-680	23.3333	0	-656.667	-1.03553	0.035533	0	-1	10000	-194	9126	0	8932	-0.0102472	0.482041	0	0.471794
h013	0	19.6	3	6	6	4	4	5.6	8	43.8	39.75	17250	6500	0.376812	2875	32704	5500	0.168175	5450.67	0	0	25.6948	0	10750	3197	77.7778	0	3274.78	0.227954	0.00554574	0	0.233499	19500	2470	8007.33	0	10477.3	0.0823956	0.267113	0	0.349509
h014	0	10	4	3	2	2	1	9	10	28.5	37	640	640	1	213.333	11390	2410	0.211589	5695	0	0	1069.97	0	0	-385	70	0	-315	-1.22222	0.222222	0	-1	6700	735	2443.33	0	3178.33	0.0744053	0.247343	0	0.321748
h015	0	8.5	0.7	4	3	2	2	9	9	31.5	39.5	6756	2500	0.370041	1689	57650	3950	0.0685169	19216.7	1	1	10.0415	0	4256	538	155.556	0	693.556	0.108697	0.0314282	0	0.140125	48300	2939	0	0	2939	0.0573587	0	0	0.0573587
h016	0	11.9	6	2	3	0	2	0	2.5	69	49.5	2566	1910	0.744349	1283	30489	22525	0.738791	10163	0	0	49.0999	0	256	1585	42.7778	0	1627.78	0.841394	0.0227085	0	0.864103	3500	20275	15.5556	0	20290.6	0.852229	0.000653854	0	0.852883
h017	0	7.78	2.6	4	4	2	2	5.75	6	28	36.5	2200	1900	0.863636	550	13208	6280	0.475469	3302	0	1	3.89175	0	300	730	62.2222	0	792.222	0.668362	0.0569685	0	0.725331	4000	3723	186.667	0	3909.67	0.47069	0.0235998	0	0.49429
h018	0	7.8	3	7	2	5	0	4.2	4.5	40	60	1500	500	0.333333	214.286	8120	2400	0.295566	4060	0	0	12.422	0	1000	58	58.3333	0	116.333	0.0519558	0.0522544	0	0.10421	0	2400	3883.33	0	6283.33	0.381963	0.618037	0	1
h019	0	14.4	2.5	7	7	2	4	4.5	3	52	52	23060	8000	0.346921	3294.29	27152	0	0	3878.86	0	0	135.703	0	15060	7523	89.4444	0	7612.44	0.331812	0.00394507	0	0.335758	20000	-2950	7292	0	4342	-0.12119	0.299565	0	0.178375
h020	1	11.2	2.5	5	4	2	3	8.5	9	35	43	8602	2510	0.291793	1720.4	92023	2880	0.0312965	23005.8	1	1	0.951152	0	6092	1593	89.4444	0	1682.44	0.204902	0.0115049	0	0.216407	81500	-56	8016.33	0	7960.33	-0.000625976	0.0896077	0	0.0889817
h021	1	10.54	2	6	6	2	5	2	5	39.5	32.75	5040	4500	0.892857	840	45843	15000	0.327204	7640.5	0	0	7.4991	0	540	3745.5	66.1111	0	3811.61	0.860716	0.0151923	0	0.875908	25000	11945	0	0	11945	0.323318	0	0	0.323318
h022	1	11.2	0.5	5	7	3	6	3	6	40	30.3333	8500	8500	1	1700	66073	18000	0.272426	9439	0	0	7.18452	0	0	8864	58.3333	0	8922.33	0.993462	0.0065379	0	1	31500	16400	8806.33	8000	33206.3	0.253453	0.136097	0.123636	0.513185
h023	1	17.2	5	6	6	4	5	6.33333	9	34.6667	35.2	7302	7200	0.986031	1217	47148	0	0	7858	0	1	10.6037	1	102	6769	77.7778	0	6846.78	0.974128	0.011193	0	0.985321	39600	-2750	7921.33	0	5171.33	-0.0614232	0.176929	0	0.115505
h024	1	11.9	2	5	3	2	3	2	4.33333	37.5	37.3333	9088	8980	0.988116	1817.6	142311	9800	0.0688633	47437	0	0	24.9465	0	108	8038	46.6667	0	8084.67	0.981121	0.00569615	0	0.986818	123500	8400	9197.67	0	17597.7	0.0595332	0.0651865	0	0.12472
h025	1	16.6	4	7	5	5	4	4	0	38	39.75	16272	6200	0.381023	2324.57	91909	12500	0.136004	18381.8	0	0	4.04438	0	10072	6703	31.1111	0	6734.11	0.398843	0.00185118	0	0.400694	71300	8875	8272.33	0	17147.3	0.100342	0.0935284	0	0.193871
h026	1	9.5	3.5	5	3	4	1	3.25	3	40	55	3700	2900	0.783784	740	20550	3000	0.145985	6850	0	0	31.4305	0	800	2170	38.1111	0	2208.11	0.721383	0.0126694	0	0.734052	12000	2163	5423.33	500	8086.33	0.107685	0.270001	0.0248925	0.402579
h027	1	15.8	3	4	4	2	2	1.5	6	37.5	43	4432	280	0.0631769	1108	16172	1480	0.0915162	4043	0	0	19.1407	0	4152	294	35	0	329	0.0656104	0.00781076	0	0.0734211	7000	-562	7892.67	0	7330.67	-0.0392166	0.550754	0	0.511537
h028	1	10.8	3	1	2	1	0	3	0.5	43	61	579	570	0.984456	579	7220	2300	0.31856	3610	0	0	171.632	0	9	1478	13.6111	0	1491.61	0.984932	0.00907038	0	0.994002	0	1723	877.333	0	2600.33	0.662607	0.337393	0	1
h029	1	5.7	1.5	3	2	1	0	0	0	68	66.5	2240	2000	0.892857	746.667	6988	2300	0.329136	3494	0	0	8.41936	0	60	1119	9.72222	0	1128.72	0.941347	0.00817872	0	0.949526	0	1215	3525.33	0	4740.33	0.256311	0.743689	0	1
h030	1	10.9	3	2	2	2	0	2.5	2.5	56.5	63.5	5216	4390	0.841641	2608	9176	3370	0.367262	4588	0	0	2.49218	0	584	4216	17.5	0	4233.5	0.875143	0.00363259	0	0.878775	300	1828	5599.33	0	7427.33	0.236563	0.724614	0	0.961177
h031	1	9.3	2	2	4	2	3	3.5	5	24	34.6667	1156	420	0.363322	578	16922	3950	0.233424	4230.5	0	1	73.7082	0	736	738	37.7222	0	775.722	0.488185	0.0249531	0	0.513138	10800	3524	2428.67	0	5952.67	0.210355	0.144972	0	0.355327
h032	1	13.2	3	10	4	6	3	4.28571	4.25	45.4286	53.75	5574	1800	0.322928	557.4	18908	7500	0.396657	4727	0	0	26.317	0	3774	722	85.5556	0	807.556	0.157588	0.0186739	0	0.176262	6000	5474	5618	0	11092	0.320267	0.328692	0	0.648959
h033	1	6.8	3.3	5	4	5	4	8.66667	11.25	32	38	1000	1000	1	200	63370	7000	0.110462	15842.5	0	0	33.0996	0	0	294	58.3333	0	352.333	0.834437	0.165563	0	1	53000	6730	3976.67	0	10706.7	0.10564	0.0624215	0	0.168062
h034	1	4.9	1.2	3	4	2	2	6	6	24.5	31.5	970	0	0	323.333	4658	2700	0.579648	1164.5	0	0	13.1791	0	370	459	14.3889	0	473.389	0.544233	0.0170608	0	0.561294	0	2300	2168	0	4468	0.514772	0.485228	0	1
h035	1	6.8	3.5	2	4	1	2	4.5	5	46	45.3333	6284	2600	0.413749	3142	11060	7500	0.678119	2765	0	0	49.0965	0	3684	1360	19.4444	0	1379.44	0.268592	0.00384016	0	0.272432	0	320	420	1500	2240	0.142857	0.1875	0.669643	1
h036	1	5.2	3	3	4	2	2	3	4	46.3333	41.6667	1958	1000	0.510725	652.667	14548	9900	0.680506	3637	0	1	182.896	0	958	701	17.5	0	718.5	0.418133	0.0104384	0	0.428571	2000	7734	2834.67	0	10568.7	0.61534	0.225534	0	0.840874
h037	1	10.6	4	7	2	5	2	6.75	2.5	30.75	50.5	8200	3200	0.390244	1171.43	38789	25000	0.644513	19394.5	0	0	172.055	0	5000	2818	23.3333	0	2841.33	0.359378	0.00297568	0	0.362353	5000	19869	4069	0	23938	0.686606	0.140611	0	0.827217
h038	1	5.67	2.3	4	3	2	1	5	6	31.5	43	2800	2000	0.714286	700	7071	4950	0.700042	2357	0	0	132.127	0	800	2015	3.5	0	2018.5	0.714919	0.0012418	0	0.716161	0	5300	2270.33	0	7570.33	0.700101	0.299899	0	1
h039	1	13.2	8	7	5	7	4	4.2	4.5	31.2	41	9496	3400	0.358045	1356.57	83598	28000	0.334936	16719.6	1	1	119.475	0	6096	3341	27.2222	0	3368.22	0.353014	0.00287633	0	0.35589	52000	24610	373.333	0	24983.3	0.31968	0.00484953	0	0.324529
h040	1	5.3	2.8	2	2	1	1	4.5	3	51	59.5	1594	1530	0.959849	797	7510	0	0	3755	0	0	271.547	0	27	1962.5	15.5556	0	1978.06	0.978776	0.00775817	0	0.986534	6000	300	1720	0	2020	0.0374065	0.214464	0	0.25187
h041	1	13.7	4	5	2	2	2	6	7	32	41	9689	1600	0.165136	1937.8	49988	2000	0.0400096	24994	0	0	29.6806	0	8089	834	23.3333	0	857.333	0.0932226	0.00260814	0	0.0958307	42500	-1144	5674.67	0	4530.67	-0.0243246	0.120659	0	0.0963343
h042	1	17	5	5	3	4	3	4.66667	4.66667	39.3333	46.6667	3800	3200	0.842105	760	26590	2800	0.105303	8863.33	0	0	48.4402	1	600	3172	38.8889	0	3210.89	0.832352	0.0102047	0	0.842556	20000	-1581	4116.67	0	2535.67	-0.0701555	0.182673	0	0.112518
h043	1	4.8	2.5	4	2	2	1	3.66667	1	43	58	800	800	1	200	17532	1030	0.0587497	8766	0	0	2.63564	0	0	1866.5	7.77778	0	1874.28	0.99585	0.00414975	0	1	15000	99	1665.33	0	1764.33	0.00590539	0.0993379	0	0.105243
h044	1	5.5	1.5	2	2	1	1	4	2	59	46	39	0	0	19.5	2500	200	0.08	1250	0	0	120.838	0	39	-183	9.72222	0	-173.278	-1.36285	0.0724038	0	-1.29044	500	-353	1870	0	1517	-0.175012	0.927119	0	0.752107
h045	1	15	3	4	3	4	2	4	6.33333	39.3333	45.3333	8500	8500	1	2125	48855	14600	0.298844	16285	1	1	0.182938	0	0	8544	155.556	0	8699.56	0.982119	0.0178809	0	1	30500	9763	4221.67	0	13984.7	0.219469	0.0949016	0	0.31437
h046	1	13.2	6	5	3	2	2	9	7.5	31	39	3960	3260	0.823232	792	15898	9800	0.61643	5299.33	0	0	2.47414	0	700	3120	194.444	0	3314.44	0.777193	0.0484362	0	0.82563	3100	5877	3464.67	0	9341.67	0.472364	0.278473	0	0.750837
h047	1	9.5	6	5	3	5	2	2.5	2.66667	38.25	47.3333	7300	800	0.109589	1460	11890	4200	0.353238	3963.33	0	1	2.67794	0	6500	864	73.8889	0	937.889	0.116162	0.00993412	0	0.126096	6000	419	2063.33	0	2482.33	0.0493968	0.243251	0	0.292647
h048	1	12.5	6.7	3	4	2	2	5.5	5.5	27	34.5	436	400	0.917431	145.333	18577	4240	0.228239	4644.25	0	0	220.7	0	36	525	77.7778	0	602.778	0.821882	0.12176	0	0.943642	12000	1815	2547	0	4362	0.110928	0.155666	0	0.266593
h049	1	6.5	3.5	5	3	2	3	3	4	33	29.5	6400	6400	1	1280	15460	4300	0.278137	5153.33	0	1	221.029	0	0	6401	62.2222	0	6463.22	0.990373	0.00962712	0	1	9600	1176	1793.33	0	2969.33	0.093561	0.142675	0	0.236236
h050	1	10	3	3	2	1	1	4.66667	0	52.6667	74	2548	2500	0.981162	849.333	10055	3000	0.298359	5027.5	0	0	474.221	1	48	2245	50.5556	0	2295.56	0.957946	0.0215722	0	0.979518	0	876	2695	0	3571	0.245309	0.754691	0	1
h051	1	11	4	7	4	4	3	5	5.25	36	39	3800	800	0.210526	542.857	39055	2500	0.0640123	9763.75	0	0	153.195	0	3000	-2670.9	50.5556	0	-2620.34	-7.03506	0.133162	0	-6.9019	34000	-1667	2835	0	1168	-0.047401	0.0806131	0	0.033212
h052	1	7.26	3	4	4	2	2	5.5	4.5	27	34.5	1000	1000	1	250	47846	5150	0.107637	11961.5	0	0	1.44463	0	0	895	62.2222	0	957.222	0.934997	0.0650029	0	1	40600	4503	2376	0	6879	0.0948419	0.0500432	0	0.144885
h053	1	12.1	3	8	2	5	2	3.83333	3	45	54.5	6520	5200	0.797546	815	10659	7600	0.713012	5329.5	0	0	100.427	0	1320	4616	23.3333	0	4639.33	0.774583	0.00391543	0	0.778499	0	5985	3175.67	0	9160.67	0.653337	0.346663	0	1
h054	1	9.7	5	6	3	4	3	4	3	45	42.6667	2877	2100	0.729927	479.5	16548	6600	0.39884	5516	0	0	84.8559	0	777	1826.9	9.33333	0	1836.23	0.699096	0.00357157	0	0.702667	4500	5032	4274.67	500	9806.67	0.351724	0.298788	0.0349487	0.685461
h055	1	4.45	2	3	6	1	2	1	3	50.3333	50.5	1660	560	0.337349	553.333	6083	0	0	1013.83	0	1	27.4795	0	1100	863	58.3333	0	921.333	0.426946	0.0288588	0	0.455805	800	270	2423	0	2693	0.0772974	0.693673	0	0.770971
h056	1	7.45	3	3	2	2	1	9	7	26.5	36	2000	0	0	666.667	4918	0	0	2459	0	1	55.5145	0	2000	-289	15.5556	0	-273.444	-0.167385	0.00900959	0	-0.158376	1150	187.5	3824	0	4011.5	0.0363267	0.74087	0	0.777197
h057	1	7.03	3.5	3	4	2	3	3.5	3	35	41	2210	2150	0.972851	736.667	10734	4500	0.419229	2683.5	0	0	40.347	0	60	1788	19.4444	0	1807.44	0.957458	0.0104123	0	0.967871	4000	4540	2350.67	0	6890.67	0.416871	0.215842	0	0.632713
h058	1	11.8	4	6	2	3	2	6.66667	3.5	32.6667	48.5	3050	3000	0.983607	508.333	23332	18900	0.810046	11666	0	0	18.7501	0	50	3090	29.1667	0	3119.17	0.97502	0.00920326	0	0.984223	0	16510	4642	0	21152	0.780541	0.219459	0	1
h059	1	16	5	5	3	2	1	6	8	65.6667	71.3333	6100	6100	1	1220	7030	3050	0.433855	2343.33	0	0	434.883	0	0	5853	44.7222	0	5897.72	0.992417	0.00758297	0	1	0	3050	3550	0	6600	0.462121	0.537879	0	1
h060	1	10.3	0	4	4	2	4	7.5	9	35	30.25	15200	15200	1	3800	146587	120000	0.818626	36646.8	0	1	49.613	0	0	13676	505.556	0	14181.6	0.964351	0.0356488	0	1	23000	120000	3913.67	0	123914	0.816806	0.0266392	0	0.843445
h061	1	5.5	3	4	2	2	2	12.5	9	33.5	42.5	7670	1650	0.215124	1917.5	22180	0	0	11090	0	0	19.3784	0	6020	683	155.556	0	838.556	0.0995836	0.0226805	0	0.122264	20600	-1797	1766.67	0	-30.3334	-0.0873616	0.085887	0	-0.00147466
h062	1	10.6	2.1	6	4	3	3	4	9	36.5	44.5	1240	1240	1	206.667	15080	0	0	3770	0	1	48.9648	0	0	702	38.8889	0	740.889	0.94751	0.0524895	0	1	12200	229	3090	0	3319	0.0147561	0.199111	0	0.213867
h063	1	8.5	0	5	3	2	3	7.5	8.33333	41	37.6667	6800	800	0.117647	1360	35580	0	0	11860	0	1	109.07	1	6000	624.8	210	0	834.8	0.0914145	0.0307251	0	0.12214	30000	0	5906.67	0	5906.67	0	0.164501	0	0.164501
h064	1	12.2	3	5	2	2	2	5.33333	9	50.3333	44.5	3043	1000	0.328623	608.6	65153	56000	0.859515	32576.5	0	1	104.702	1	2043	1280	311.111	0	1591.11	0.352218	0.0856086	0	0.437827	6000	56075	3479.67	0	59554.7	0.855393	0.0530804	0	0.908473
h065	1	10.8	0.8	8	2	5	2	4.5	6.5	46	38	9200	9200	1	1150	63245	0	0	31622.5	0	1	141.367	0	0	8328	466.667	0	8794.67	0.946938	0.0530625	0	1	60000	0	3711.67	0	3711.67	0	0.0582573	0	0.0582573
h066	1	9.4	0.4	5	4	3	3	5.5	7	35	34.3333	1620	1620	1	324	17284	2520	0.1458	4321	0	1	48.5052	0	0	1329	17.8889	0	1346.89	0.986718	0.0132816	0	1	5000	2820	0	0	2820	0.360614	0	0	0.360614
h067	1	15.52	10	6	2	3	2	2.66667	6.5	51.6667	35	7100	6300	0.887324	1183.33	42497	22800	0.536508	21248.5	0	1	111.637	0	800	4438	14.7778	0	4452.78	0.844886	0.00281333	0	0.8477	15250	23175	4563.67	0	27738.7	0.539096	0.10616	0	0.645255
h068	1	9.76	3.3	6	3	4	3	1.5	2	49.5	45	3200	700	0.21875	533.333	20694	0	0	6898	0	1	26.4463	1	2500	-515	15.5556	0	-499.444	-0.257428	0.00777562	0	-0.249653	16200	475	4657.33	0	5132.33	0.0222667	0.218323	0	0.240589
h069	1	9.6	4.5	2	2	2	0	4	6	55	63.5	4000	3900	0.975	2000	11514	600	0.0521105	5757	0	0	14.2292	1	100	3550	42.7778	0	3592.78	0.961336	0.0115842	0	0.97292	3600	615	4780.67	3000	8395.67	0.0512685	0.398533	0.25009	0.699892
h070	1	7.75	1	7	5	5	2	5	4.5	34.8	44.5	7850	7100	0.904459	1121.43	57060	7900	0.138451	11412	0	0	12.4697	0	750	7329	38.8889	0	7367.89	0.902821	0.00479052	0	0.907611	39000	7450	5346.67	5000	17796.7	0.13117	0.094137	0.0880333	0.31334
h071	1	14.2	8	4	3	3	1	0.75	6	51	50.6667	500	500	1	125	15198	8800	0.579024	5066	0	0	1874.69	0	0	606	77.7778	0	683.778	0.886253	0.113747	0	1	4000	8120	2608	0	10728	0.551331	0.177078	0	0.728408
h072	1	13.8	4	5	2	4	2	3	6	40.6667	58.5	3220	2500	0.776398	644	24062	11200	0.465464	12031	0	0	1680.17	1	720	1597.8	77.7778	0	1675.58	0.666979	0.0324672	0	0.699446	9600	10460	3425.33	0	13885.3	0.445384	0.14585	0	0.591234
h073	1	11	6	4	3	1	2	9	6	35	51.3333	2510	1600	0.63745	627.5	15150	7740	0.510891	5050	0	0	1615.32	0	910	1810	77.7778	0	1887.78	0.646942	0.0277998	0	0.674742	5300	7532	2236	0	9768	0.499867	0.148394	0	0.648261
h074	1	15	8	5	3	3	2	3	3.33333	36.6667	45.3333	5055	4500	0.890208	1011	36590	15800	0.431812	12196.7	0	1	1497.22	1	555	5875	11.6667	0	5886.67	0.912031	0.00181113	0	0.913842	14600	14850	2776.67	3600	21226.7	0.414496	0.0775028	0.100484	0.592482
h075	1	14.5	6	4	4	4	2	3	4	55.5	35	5371	4270	0.79501	1342.75	19470	16500	0.847458	4867.5	0	0	1607.54	0	1101	5933	19.4444	0	5952.44	0.841149	0.00275673	0	0.843906	0	17176	3086.67	0	20262.7	0.847667	0.152333	0	1
h076	1	9.5	4	3	4	3	2	3	4	33	41	1950	1550	0.794872	650	22265	19000	0.853357	5566.25	0	0	1504.38	0	400	1996.5	23.3333	0	2019.83	0.825057	0.00964254	0	0.834699	1000	18414	2498.33	0	20912.3	0.840349	0.114015	0	0.954364
h077	1	9	3	4	4	2	4	3.5	6.75	36	31.5	500	0	0	125	27385	0	0	6846.25	0	0	1493.72	1	500	396.2	14.7778	0	410.978	0.434917	0.0162219	0	0.451139	25000	350	2548.33	0	2898.33	0.0125456	0.0913436	0	0.103889
h078	1	19	9	3	5	2	4	4.33333	3.75	47	35.75	2550	1700	0.666667	850	28330	18900	0.667137	5666	0	0	1604.27	0	850	205	350	0	555	0.145907	0.24911	0	0.395018	6120	18570	3566.67	0	22136.7	0.65719	0.126224	0	0.783414
h079	1	14.2	4.2	6	4	4	3	5.75	6	30.25	42	7197	2000	0.277894	1199.5	21995	9650	0.438736	5498.75	0	0	1453.09	0	5197	-240	11.6667	0	-228.333	-0.0483027	0.00234805	0	-0.0459546	9000	7944	3531.67	0	11475.7	0.387973	0.172481	0	0.560454
h080	1	10.5	4.5	4	4	2	2	7.5	7.5	27	35	6108	2830	0.463327	1527	21050	14700	0.698337	5262.5	0	1	1638.77	0	3278	1910	50.5556	0	1960.56	0.364604	0.00965067	0	0.374255	4000	14023	2536.67	0	16559.7	0.682064	0.123381	0	0.805444
h081	1	16	9	5	3	2	3	3	10	34.5	30.5	1820	950	0.521978	364	9230	6400	0.693391	3076.67	0	0	1767.15	0	870	-267	70	0	-197	-0.396731	0.104012	0	-0.292719	200	5490	2700	0	8190	0.65435	0.321812	0	0.976162
h082	1	11	4	7	2	6	0	3.8	3	36.2	61.5	4100	2300	0.560976	585.714	8090	4900	0.605686	4045	0	0	1822.02	0	1800	2062	66.1111	0	2128.11	0.524934	0.0168303	0	0.541764	600	3522	2870	0	6392	0.503719	0.410469	0	0.914188
h083	1	9.5	3.5	6	3	6	1	4.2	5	35.6	51.6667	8381	4281	0.510798	1396.83	15950	7600	0.476489	5316.67	0	0	1921.83	1	4100	3848	38.8889	0	3886.89	0.48179	0.00486909	0	0.486659	6000	7011	2583.33	0	9594.33	0.449586	0.165658	0	0.615245
h084	1	14.2	7	6	4	5	1	2.8	2	41.4	50	3342	3040	0.909635	557	15273	11000	0.720225	3818.25	0	0	1945	0	302	2877	21	0	2898	0.899063	0.0065625	0	0.905625	1600	9876	2836.33	0	12712.3	0.690034	0.198174	0	0.888208
h085	1	8.6	4.6	4	4	2	2	4	4	37	47	1600	600	0.375	400	29230	15325	0.52429	7307.5	0	0	1925.9	1	1000	287.5	58.3333	0	345.833	0.213622	0.0433437	0	0.256966	12000	12640	2091.67	0	14731.7	0.472847	0.0782468	0	0.551094
h086	1	5.9	1	4	2	2	2	3.5	6	33.5	42.5	10100	2100	0.207921	2525	37486	0	0	18743	0	0	1551.61	1	8000	2100	505.556	0	2605.56	0.198009	0.0476689	0	0.245678	32400	0	2272.67	3000	5272.67	0	0.0603267	0.0796333	0.13996
h087	0	7.3	5	4	2	2	2	7.5	7.5	31.5	39.5	2812	800	0.284495	703	31512	12620	0.400482	15756	0	0	1.90507	0	2012	-454.5	37.3333	0	-417.167	-0.284983	0.0234089	0	-0.261574	17500	9319	1578.67	0	10897.7	0.328161	0.0555914	0	0.383752
h088	0	7.3	3.5	4	3	2	2	7	5.5	29	38.5	1500	1500	1	375	14022	8000	0.570532	4674	0	0	200.562	0	0	-1243	97.2222	0	-1145.78	-1.08485	0.0848526	0	-1	4200	7465	2008.67	0	9473.67	0.54594	0.1469	0	0.69284
h089	0	5.5	2.5	10	5	7	2	6.25	6.25	39.125	44	13390	2000	0.149365	1339	33160	16600	0.500603	6632	0	0	159.122	0	11390	-1899	58.3333	0	-1840.67	-0.198862	0.00610863	0	-0.192753	15000	12210	1700	0	13910	0.422345	0.0588032	0	0.481148
h090	0	5.5	3	4	2	2	2	9	10.5	37	44	5132	4600	0.896337	1283	19610	18170	0.926568	9805	0	0	20.4888	0	532	3391	116.667	0	3507.67	0.839426	0.0288803	0	0.868306	0	14920	1720	0	16640	0.896635	0.103365	0	1
h091	0	7.2	3.6	3	5	1	2	2.66667	7.5	49.6667	47.25	2700	2300	0.851852	900	20096	11800	0.587182	4019.2	1	1	47.6669	0	400	636	116.667	0	752.667	0.551764	0.101215	0	0.652979	0	8810	2876	6400	18086	0.487117	0.159018	0.353865	1
h092	0	4	2.8	4	3	2	2	0	0	34	44.5	3066	3000	0.978474	766.5	10328	7200	0.697134	3442.67	0	0	2.03019	0	66	2049	28	0	2077	0.956136	0.0130658	0	0.969202	2000	4916	1291.33	0	6207.33	0.598976	0.157339	0	0.756315
h093	0	6.6	4.5	7	6	4	2	4.83333	3	41.6667	53	11500	1600	0.13913	1642.86	18344	15000	0.817706	3057.33	0	0	1.71738	0	9900	-360	46.6667	0	-313.333	-0.0375522	0.00486787	0	-0.0326843	2000	9780	1670.67	0	11450.7	0.727102	0.124207	0	0.851308
h094	0	8.8	5.5	5	5	4	4	6	8	41.5	36.25	14126	8000	0.566332	2825.2	65582	40000	0.609923	13116.4	0	0	240.766	1	6126	6975	155.556	0	7130.56	0.526155	0.0117342	0	0.537889	23880	32890	1912	0	34802	0.560479	0.0325824	0	0.593061
h095	0	9.1	6	4	3	3	1	1	4.5	50	58.5	16798	4105	0.244374	4199.5	57584	32000	0.55571	19194.7	0	0	216.759	0	12693	3258	70	0	3328	0.203358	0.00436927	0	0.207727	24000	24200	1770.67	0	25970.7	0.484284	0.0354341	0	0.519718
h096	0	5.7	3	3	2	1	0	3	0	50.6667	72	10300	1900	0.184466	3433.33	3257	0	0	1628.5	0	0	21.321	0	8400	1575	136.111	0	1711.11	0.155769	0.0134615	0	0.169231	0	0	1767	0	1767	0	1	0	1
h097	0	10.66	4.6	5	5	2	3	2.66667	2.66667	47.6667	55.3333	4020	4020	1	804	24994	14600	0.58414	4998.8	0	1	8.69628	0	0	1641	38.8889	0	1679.89	0.97685	0.0231497	0	1	8100	12570	2387.33	0	14957.3	0.545163	0.103539	0	0.648702
h098	0	3.1	1	3	2	3	0	6	3	44.6667	63	10538	3400	0.322642	3512.67	7504	0	0	3752	0	0	15.7291	0	7138	3320	155.556	0	3475.56	0.312808	0.0146563	0	0.327464	0	750	420	7000	8170	0.0917993	0.0514076	0.856793	1
h099	0	8.39	2	4	4	2	2	4.33333	7.5	44.3333	38.5	2808	1940	0.690883	702	14066	4060	0.288639	3516.5	0	0	55.9631	0	868	1180	28	0	1208	0.568401	0.0134875	0	0.581888	4500	2545	5692.67	0	8237.67	0.199801	0.446916	0	0.646717
h100	0	12	3	4	4	3	2	7	7.66667	33.6667	43	13200	0	0	3300	77600	0	0	19400	0	1	29.801	1	13200	1100	140	0	1240	0.0761773	0.00969529	0	0.0858726	51000	0	7066.67	20000	27066.7	0	0.0905209	0.256191	0.346712
h101	0	12.8	7.5	5	2	4	2	10.5	9	42	49.5	20240	10100	0.499012	4048	41032	20320	0.495223	20516	1	1	48.1986	0	10140	6421	213.889	0	6634.89	0.382775	0.0127505	0	0.395525	3600	16705	2812	15000	34517	0.438256	0.0737729	0.393525	0.905554
h102	0	11.6	2.8	4	2	2	2	7.5	7.5	34.5	43	10200	7200	0.705882	2550	44206	6000	0.135728	22103	0	1	61.6486	0	3000	6103	97.2222	0	6200.22	0.663354	0.0105674	0	0.673921	30000	5640	8672.67	0	14312.7	0.127277	0.195715	0	0.322993
h103	0	8.4	4.6	5	6	5	2	8.4	7	36	49	5590	5560	0.994633	1118	90620	19100	0.21077	15103.3	0	0	444.113	1	30	4556	31.1111	0	4587.11	0.986764	0.00673822	0	0.993502	69000	19100	2846.67	0	21946.7	0.210013	0.0313004	0	0.241314
h104	0	13	3	2	2	1	2	6	6	37	44	1655	1600	0.966767	827.5	10740	6000	0.558659	5370	0	0	195.889	0	55	1086	31.1111	0	1117.11	0.926533	0.0265428	0	0.953076	1500	6150	3333.33	0	9483.33	0.559939	0.30349	0	0.863429
h105	0	9.2	3.5	5	5	5	2	3.4	2.66667	35	51.3333	10524	5500	0.522615	2104.8	12208	5000	0.409568	2441.6	0	0	4.17782	0	5024	2804	35	0	2839	0.356607	0.00445123	0	0.361058	5000	2495	2441.33	0	4936.33	0.251099	0.245698	0	0.496796
h106	0	5.8	2.7	1	1	0	0	0	0	67	74	1328	1300	0.978916	1328	2744	0	0	2744	0	0	362.235	0	28	186	21.3889	0	207.389	0.790182	0.0908662	0	0.881048	600	0	1081.33	0	1081.33	0	0.64314	0	0.64314
h107	0	4.7	2.7	8	2	5	1	7	0	28.8	57.5	20300	3700	0.182266	2537.5	11720	9400	0.802048	5860	0	0	414.623	0	16600	1702	70	0	1772	0.092641	0.00381015	0	0.0964511	1000	7320	1530	0	8850	0.743147	0.15533	0	0.898477
h108	0	5	0	2	2	0	2	0	1.5	74.5	50	3142	1100	0.350095	1571	13040	10000	0.766871	6520	0	0	446.191	0	42	1049	77.7778	0	1126.78	0.897519	0.0665462	0	0.964065	1000	10025	2250	0	12275	0.755179	0.169492	0	0.92467
h109	0	5.6	2	3	3	2	0	8.66667	4	47.3333	66.5	6384	1800	0.281955	2128	13184	0	0	4394.67	1	1	444.796	0	4584	1347	73.8889	0	1420.89	0.224317	0.0123048	0	0.236622	209480	-760	2124	2000	3364	-0.00357069	0.00997914	0.00939655	0.015805
h110	0	8.4	4.4	4	2	2	2	2.5	0	39	46.5	9284	4200	0.452391	2321	26300	17500	0.665399	13150	0	0	405.613	0	5084	4700	0	0	4700	0.480376	0	0	0.480376	7000	17530	13.6111	0	17543.6	0.714239	0.000554568	0	0.714793
h111	0	4.11	1.31	6	3	3	2	6	6	38	40	12381	5100	0.411922	2063.5	17782	8200	0.46114	5927.33	0	1	280.822	0	7281	3502	112	0	3614	0.321432	0.0102799	0	0.331712	8000	8220	280	0	8500	0.498182	0.0169697	0	0.515152
h112	0	13.7	5.7	7	1	5	0	5.6	6	47	62	23296	11900	0.510817	3328	8230	3500	0.425273	8230	0	0	397.81	1	11396	10352	194.444	0	10546.4	0.47178	0.00886157	0	0.480641	1900	2920	3026	0	5946	0.372164	0.385674	0	0.757838
h113	0	4	2	4	4	2	4	4	3.5	33	39.5	3080	1000	0.324675	770	24320	14000	0.575658	6080	0	0	387.506	0	2080	-117	38.8889	0	-78.1111	-0.0584448	0.0194261	0	-0.0390187	9000	10800	1436.67	0	12236.7	0.508554	0.0676503	0	0.576205
h114	0	8.2	3	4	3	4	2	0	3	34	42	2148	2050	0.954376	537	27287	11200	0.410452	9095.67	0	0	362.724	0	98	1095	46.6667	0	1141.67	0.883302	0.0376445	0	0.920946	14000	7635	2553.67	0	10188.7	0.315644	0.105573	0	0.421217
h115	0	11.5	5.5	5	2	3	2	2	2.5	34.6667	50	11175	5800	0.519016	2235	37280	20000	0.536481	18640	0	0	192.945	0	5375	3748	175	0	3923	0.403097	0.0188213	0	0.421919	15000	16356	2443.33	0	18799.3	0.483915	0.0722894	0	0.556204
h116	0	12.1	5.6	5	3	5	2	6	4	36.3333	66.3333	7152	5800	0.810962	1430.4	28582	21182	0.741096	9527.33	0	0	326.156	0	1352	3969	58.3333	0	4027.33	0.737824	0.010844	0	0.748668	5000	16953	2563.33	0	19516.3	0.691498	0.104556	0	0.796054
h117	0	8.3	4	4	4	2	4	0.5	4	36.5	35.3333	3956	3900	0.985844	989	14972	8100	0.54101	3743	0	0	405.977	0	56	2826	60.6667	0	2886.67	0.960353	0.0206162	0	0.98097	5000	5640	2012	0	7652	0.445779	0.159026	0	0.604806
h118	0	8.02	3	4	4	2	4	7.5	9	38.5	33.25	4340	3000	0.691244	1085	81064	0	0	20266	1	1	15.7291	0	1340	1632	505.556	0	2137.56	0.469295	0.145377	0	0.614672	49000	-500	2670.67	30000	32170.7	-0.00615986	0.0329019	0.369592	0.396334
h119	0	6	3	4	4	2	3	3	2	29.5	36.5	2880	880	0.305556	720	13160	0	0	3290	0	1	385.732	0	2000	-504	46.6667	0	-457.333	-0.326707	0.0302506	0	-0.296456	11600	0	1910	0	1910	0	0.141377	0	0.141377
h120	0	8.4	4	4	4	2	3	3	3.5	32.5	40	2724	2600	0.954479	681	7266	4600	0.633086	1816.5	0	0	1505.82	0	124	2913	85.5556	0	2998.56	0.93289	0.0273992	0	0.960289	0	4800	2176	0	6976	0.688073	0.311927	0	1
h121	0	18.1	12.5	4	4	2	3	1.5	2.5	29.5	40.5	3860	3400	0.880829	965	50619	45865	0.906083	12654.8	0	0	2028.18	0	460	1698	31.1111	0	1729.11	0.775657	0.0142118	0	0.789869	2500	42242	2338	0	44580	0.897239	0.0496602	0	0.946899
h122	0	13.4	10	5	2	2	2	6	6	37	46	5613	4800	0.855158	1122.6	70226	68500	0.975422	35113	0	0	1780.09	0	813	4005	93.3333	0	4098.33	0.815461	0.0190037	0	0.834464	0	66722	1912.67	0	68634.7	0.972133	0.0278674	0	1
h123	0	11.3	8	6	6	4	2	5.6	4.25	38.4	47.5	6172	4028	0.652625	1028.67	4902	3200	0.652795	817	0	0	1282.11	0	2144	195	140	0	335	0.0786607	0.0564744	0	0.135135	0	3550	1935.33	0	5485.33	0.64718	0.35282	0	1
h124	0	6	3	7	2	5	1	2.4	0	36	61.5	4670	3400	0.728051	667.143	7150	5590	0.781818	3575	0	0	1691.03	0	1270	3437	38.8889	0	3475.89	0.724206	0.00819423	0	0.7324	0	5046	1653.33	0	6699.33	0.753209	0.246791	0	1
h125	0	14.4	7.2	7	4	4	2	4	3.75	37.4	50.75	8251	7800	0.94534	1178.71	44558	35720	0.801652	11139.5	0	0	1925.92	0	451	5455	26.4444	0	5481.44	0.91952	0.0044576	0	0.923977	6200	36020	2885.33	0	38905.3	0.798575	0.0639688	0	0.862544
h126	0	8	4	5	2	4	2	6	4.5	32.25	36	11107	1400	0.126047	2221.4	5800	4000	0.689655	2900	0	0	118.773	0	9707	-1035	116.667	0	-918.333	-0.117765	0.0132747	0	-0.104491	0	4100	0	0	4100	1	0	0	1
h127	0	8.6	4	2	2	2	1	7.5	7.5	35	62	11300	8300	0.734513	5650	32244	17300	0.536534	16122	1	1	264.267	1	3000	7006	50.5556	0	7056.56	0.69666	0.00502712	0	0.701687	12000	13908	2410.67	1000	17318.7	0.474374	0.0822229	0.034108	0.590704
h128	0	11.7	2	4	3	3	2	8.66667	7.5	29	37	6179	2000	0.323677	1544.75	17830	2000	0.112171	5943.33	0	1	278.535	0	4179	199	140	0	339	0.044046	0.0309872	0	0.0750332	10000	-1835	6040	0	4205	-0.12918	0.425202	0	0.296023
h129	0	13	4	4	4	2	3	4.5	6.5	30.5	39.5	8450	7210	0.853254	2112.5	33400	28000	0.838323	8350	0	0	330.606	0	1240	6252	19.4444	0	6271.44	0.83233	0.00258864	0	0.834919	2400	23830	326.667	0	24156.7	0.897326	0.0123007	0	0.909627
h130	0	12.48	2	2	2	2	1	3	3.5	52	59.5	3932	2890	0.734995	1966	8955	1600	0.178671	4477.5	0	0	183.295	0	42	1961	50.5556	0	2011.56	0.954929	0.0246185	0	0.979548	4000	-325	3448.33	0	3123.33	-0.0456247	0.48409	0	0.438465
h131	0	8	0	2	2	1	1	6	7.5	49	55	4630	1000	0.215983	2315	19920	0	0	9960	0	0	283.941	0	3630	999	124.444	0	1123.44	0.210163	0.0261798	0	0.236343	18000	250	2153.33	0	2403.33	0.0122529	0.105538	0	0.117791
h132	0	13.7	4	8	5	4	2	4.2	4.75	49.2	55.75	10598	4500	0.424608	1324.75	18268	5300	0.290125	3653.6	0	0	256.282	1	6098	3020	46.6667	0	3066.67	0.329526	0.00509202	0	0.334618	9000	1980	3728	800	6508	0.127676	0.240392	0.0515863	0.419654
h133	0	13.5	1.5	8	5	3	3	6.6	8.2	48.2	54.8	10244	1500	0.146427	1280.5	94600	0	0	18920	1	1	39.4673	0	8144	2416	544.444	600	3560.44	0.206417	0.046516	0.0512626	0.304196	38000	-2529	7230	200000	204701	-0.0104202	0.0297897	0.824059	0.843429
h134	0	11.6	6.6	4	4	2	3	2.5	0.5	31.5	40	1912	900	0.470711	478	17040	13000	0.762911	4260	0	0	191.097	0	1012	110	31.1111	0	141.111	0.0953941	0.0269802	0	0.122374	2000	11660	2226.67	0	13886.7	0.733949	0.140159	0	0.874108
h135	0	13	2.8	3	4	3	3	6	5	32	36.3333	8268	2000	0.241896	2756	18048	5500	0.304743	4512	0	0	21.1348	0	6068	258	34.6111	0	292.611	0.0405621	0.00544148	0	0.0460036	3500	2168	9328	0	11496	0.144572	0.622033	0	0.766604
h136	0	22.3	7	6	6	3	4	3	2.4	58.5	45	9673	7000	0.723664	1612.17	23446	10000	0.426512	3907.67	0	0	35.2233	0	2673	4510	27.6111	0	4537.61	0.625467	0.00382923	0	0.629296	8000	7850	5702.67	0	13552.7	0.364224	0.264592	0	0.628816
h137	0	19.2	4	6	2	3	0	2.25	3	44.5	66	8244	3136	0.380398	1374	10618	2800	0.263703	5309	1	1	10.0737	0	5108	161	33.0556	0	194.056	0.0303656	0.00623448	0	0.0366001	0	760	8098	0	8858	0.0857982	0.914202	0	1
h138	0	11	5	5	5	2	3	5	5.33333	43.6667	51.3333	6098	2000	0.327976	1219.6	17730	7250	0.408911	3546	0	1	762.69	0	4098	1414	13.6111	0	1427.61	0.255899	0.00246328	0	0.258363	8200	4868	2373.33	0	7241.33	0.315258	0.1537	0	0.468958
h139	0	19	8	6	3	4	2	0	0	56.6667	64.6667	7405	3800	0.513167	1234.17	17380	12900	0.742232	5793.33	0	0	1142.03	0	3605	3740	23.3333	0	3763.33	0.507577	0.0031667	0	0.510744	1000	11855	3620	0	15475	0.719575	0.219727	0	0.939302
h140	0	12.7	6	6	6	3	3	2.5	2.5	43.5	54	2950	1280	0.433898	491.667	12448	6000	0.482005	2074.67	0	0	778.075	0	1670	443	46.6667	0	489.667	0.205124	0.0216083	0	0.226733	4000	4830	2611.33	0	7441.33	0.422154	0.228237	0	0.65039
h141	0	11.7	7.5	3	3	3	2	0	2.66667	47	45	5031	2200	0.437289	1677	27348	22430	0.82017	9116	0	0	4.96066	0	2831	1831	23.3333	0	1854.33	0.390794	0.00498008	0	0.395774	3000	22730	2104.67	0	24834.7	0.816608	0.0756131	0	0.892221
h142	0	9.2	2.8	4	3	2	2	4.5	6	33	42.5	1950	1950	1	487.5	17620	6000	0.340522	5873.33	0	0	23.9118	0	0	639	19.4444	0	658.444	0.970469	0.0295309	0	1	5500	6150	6236.67	0	12386.7	0.343832	0.348677	0	0.692508
h143	0	7.5	0.5	4	3	2	2	1.5	6	32	40	4518	1156	0.255865	1129.5	20840	2000	0.0959693	6946.67	0	0	39.9786	0	3362	1579	140	0	1719	0.310766	0.0275536	0	0.338319	12000	2200	7050	0	9250	0.103529	0.331765	0	0.435294
h144	0	8	1.2	4	3	2	3	8.5	9.66667	34.5	34.3333	10824	1824	0.168514	2706	28600	1000	0.034965	9533.33	0	1	111.88	0	9000	308	70	0	378	0.0328428	0.00746428	0	0.0403071	20000	1000	7066.67	1000	9066.67	0.0344037	0.243119	0.0344037	0.311927
h145	0	5.4	1.8	4	2	2	2	6	6	30.5	41	4814	1800	0.373909	1203.5	4467	747	0.167226	2233.5	0	1	71.0289	0	3014	1091	79.3333	0	1170.33	0.260734	0.0189596	0	0.279694	0	1247	15.5556	0	1262.56	0.987679	0.0123207	0	1
h146	0	16	6.5	5	4	5	2	3	4.66667	35.75	38.6667	8614	6000	0.696541	1722.8	27020	20900	0.773501	6755	0	0	1598.1	0	2614	4818	56.3889	0	4874.39	0.643396	0.00753018	0	0.650926	3000	20030	3306.67	0	23336.7	0.760537	0.125554	0	0.88609
h147	0	15.5	8	8	4	6	1	3.42857	4.66667	41.1429	54.6667	11116	4200	0.377834	1389.5	31240	22600	0.723432	7810	0	0	1910.38	0	6216	2510	97.2222	0	2607.22	0.284477	0.0110189	0	0.295495	6000	20872	233.333	0	21105.3	0.770033	0.00860839	0	0.778641
h148	0	10.7	6.2	4	4	2	2	4.5	3	30.5	49	4286	3500	0.816612	1071.5	67120	31700	0.472288	16780	0	0	1970.13	0	786	1658	37.3333	0	1695.33	0.668189	0.0150457	0	0.683235	33500	28140	70	0	28210	0.456004	0.00113434	0	0.457138
h149	0	11	7	4	3	1	3	0	0	53	37	2201	2000	0.908678	550.25	25150	21350	0.848907	8383.33	0	0	1951.86	0	201	620	23.3333	0	643.333	0.734307	0.0276352	0	0.761942	2000	21450	9.72222	0	21459.7	0.914333	0.000414422	0	0.914747
h150	0	15.3	8.5	5	3	4	3	1.5	3.33333	41	39	4052	2600	0.641658	810.4	22772	18800	0.825575	7590.67	0	0	1907	0	1452	1414	33.0556	0	1447.06	0.487745	0.0114022	0	0.499147	1500	15432	2635.33	0	18067.3	0.788661	0.13468	0	0.923342
h151	0	3.5	2	7	1	6	0	2.6	0	33	66	1240	800	0.645161	177.143	4280	3500	0.817757	4280	0	0	2100.4	0	440	-421	57.5556	0	-363.444	-5.49928	0.751814	0	-4.74746	0	2221	780	0	3001	0.740087	0.259913	0	1
h152	0	12	8.5	4	4	2	4	5.5	5.66667	34	35	2366	1300	0.549451	591.5	10680	8000	0.749064	2670	0	0	1866.32	0	1066	190	19.4444	0	209.444	0.148968	0.0152452	0	0.164213	1000	6650	1843.33	0	8493.33	0.700492	0.194171	0	0.894663
h153	0	4.7	0.2	3	2	3	0	5.66667	1.5	45.6667	65	9080	6200	0.682819	3026.67	4440	1000	0.225225	2220	1	1	8.31533	0	380	7200	77.7778	0	7277.78	0.940221	0.0101567	0	0.950377	0	0	3953.33	0	3953.33	0	1	0	1
h154	0	10	3.5	5	3	2	3	1.5	5.66667	36	36.6667	9960	4900	0.491968	1992	14440	0	0	4813.33	0	1	18.198	0	5060	3264	272.222	0	3536.22	0.379702	0.0316677	0	0.411369	9600	-475	4540	1000	5065	-0.03239	0.309581	0.0681896	0.34538
h155	0	10.8	2	4	4	4	2	5	6	40.5	42	7100	7100	1	1775	22100	5000	0.226244	5525	0	1	38.3541	0	0	5178	58.3333	0	5236.33	0.98886	0.0111401	0	1	10500	3938	13.6111	0	3951.61	0.272496	0.00094184	0	0.273437
h156	0	5.8	0.8	4	3	2	2	6	4.5	29.5	38	614	600	0.977199	153.5	11500	3500	0.304348	3833.33	0	1	23.5541	0	14	741	70	0	811	0.898182	0.0848485	0	0.98303	5000	1305	3163.33	0	4468.33	0.137828	0.334096	0	0.471924
h157	0	5.2	1	3	5	2	2	6	6	35.6667	44	6180	1380	0.223301	2060	12400	1000	0.0806452	2480	0	1	6.88078	0	4800	1399	66.1111	0	1465.11	0.2233	0.0105523	0	0.233852	8400	-268	3280	0	3012	-0.0234841	0.287417	0	0.263933
h158	0	10	1.5	4	2	2	2	7	9	35.5	43.5	3570	2000	0.560224	892.5	23680	5000	0.211149	11840	0	0	5.36012	0	1570	1307	175	0	1482	0.428244	0.0573394	0	0.485583	11000	3830	7866.67	0	11696.7	0.168747	0.3466	0	0.515347
h159	0	7.5	1.5	4	2	2	2	7.5	7.5	34	42.5	8628	5600	0.64905	2157	23700	9500	0.400844	11850	0	0	23.76	0	3028	4826	136.111	0	4962.11	0.603997	0.0170349	0	0.621032	10000	7530	4433.33	0	11963.3	0.342844	0.201852	0	0.544696
h160	0	6.8	1.2	3	3	1	2	6	7.5	37	46.5	1994	1600	0.802407	664.667	11630	5000	0.429923	3876.67	0	0	142.839	0	394	36	58.3333	0	94.3333	0.0737201	0.119454	0	0.193174	3000	1504	3793.33	0	5297.33	0.181263	0.457175	0	0.638438
h161	0	17	9	5	3	4	2	5	3.33333	41.6667	46.6667	5966	2000	0.335233	1193.2	25260	17500	0.692795	8420	0	0	676.407	0	3966	311	46.6667	0	357.667	0.0719297	0.0107933	0	0.082723	0	14909	2900	0	17809	0.837161	0.162839	0	1
h162	0	17.6	7.8	5	3	4	1	5	2	44.2	67.6667	7187	5650	0.786142	1437.4	13192	10000	0.758035	4397.33	0	0	946.902	0	1537	5825	46.6667	0	5871.67	0.786241	0.00629893	0	0.79254	0	4081	3332	0	7413	0.550519	0.449481	0	1
h163	0	22.5	13	4	6	1	2	4	5.25	52.6667	53.5	2316	1786	0.771157	579	25110	21920	0.872959	4185	0	0	1092.79	0	150	1143.25	35	0	1178.25	0.860719	0.0263505	0	0.887069	0	19371	3306.67	0	22677.7	0.854188	0.145812	0	1
h164	0	12.7	5.1	3	2	2	0	5	1.5	46.6667	68	3190	2530	0.793103	1063.33	12454	9660	0.775654	6227	0	0	1282.02	0	600	1703	66.1111	0	1769.11	0.718835	0.0279055	0	0.74674	0	8560	2281.33	0	10841.3	0.789571	0.210429	0	1
h165	0	13	7	8	5	6	2	5.25	4	34.625	45	1680	1300	0.77381	210	10350	6000	0.57971	2070	0	0	145.155	0	380	1213	46.6667	0	1259.67	0.739785	0.0284611	0	0.768246	2000	2509	2770	0	5279	0.34469	0.380547	0	0.725237
h166	0	15.5	9	4	4	2	4	4.5	5.25	35.5	31.5	3644	1560	0.428101	911	19700	13900	0.705584	4925	0	0	1447.11	0	2084	1711	32.6667	0	1743.67	0.447009	0.00853436	0	0.455543	3400	9410	2563.33	0	11973.3	0.612099	0.166739	0	0.778838
h167	0	10.2	2.4	7	5	6	2	5.28571	6.75	38.8571	58.5	5900	680	0.115254	842.857	23205	9800	0.422323	4641	0	0	209.864	0	5220	-1832	9.72222	0	-1822.28	-0.539185	0.00286139	0	-0.536323	7500	9900	5615	0	15515	0.430154	0.243971	0	0.674126
h168	0	13.92	4.02	5	4	2	2	3	5	55.6667	62.3333	1300	600	0.461538	260	17450	1100	0.0630372	4362.5	1	1	190.688	0	700	-2	7.77778	0	5.77778	-0.00283375	0.0110202	0	0.0081864	9430	1166	7200	0	8366	0.0655203	0.404585	0	0.470106
h169	0	11.4	3	5	7	4	4	3	4.6	55.6667	48	4949	4000	0.808244	989.8	25480	9500	0.372841	3640	1	1	199.652	0	949	2830	0	0	2830	0.748875	0	0	0.748875	10200	5620	6060	0	11680	0.256856	0.276965	0	0.533821
h170	0	5	2	2	2	2	0	4	1.5	58	66	2200	1100	0.5	1100	14980	4900	0.327103	7490	0	0	235.958	0	1100	1564	0	0	1564	0.587087	0	0	0.587087	8400	4900	116.667	0	5016.67	0.365217	0.00869565	0	0.373913
h171	0	5.92	1.5	4	2	2	2	12	11.5	35	43.5	5629	950	0.168769	1407.25	19181	2650	0.138158	9590.5	0	1	30.4893	0	4679	812	85.5556	0	897.556	0.14561	0.015342	0	0.160952	14000	2318	2741	0	5059	0.121622	0.143817	0	0.265439
h172	0	9.4	1.5	5	5	3	2	2.25	2	43.5	44	1920	1900	0.989583	384	18680	2500	0.133833	3736	1	1	14.764	0	20	1594	155.556	0	1749.56	0.900791	0.0879066	0	0.988698	12100	295	4290	0	4585	0.0176806	0.257117	0	0.274798
h173	0	3.6	1.1	4	3	2	1	3.5	4	29.5	42	1756	1700	0.968109	439	5990	0	0	1996.67	0	0	4.12394	0	56	1556.5	27.2222	0	1583.72	0.949246	0.0166017	0	0.965848	4000	350	2270	0	2620	0.0528701	0.3429	0	0.39577
h174	0	8.3	3.5	4	2	2	2	4.5	4.5	36.5	43.5	900	900	1	225	21472	15000	0.698584	10736	1	1	29.4482	0	0	-930	74.6667	0	-855.333	-1.0873	0.0872954	0	-1	4000	10670	2658.67	0	13328.7	0.615743	0.153426	0	0.769169
h175	0	12	5	5	2	2	1	7.5	9	36	45	2434	2350	0.965489	486.8	19750	17200	0.870886	9875	0	0	33.4367	0	84	1930	39.6667	0	1969.67	0.939783	0.019315	0	0.959098	0	14296	2713.33	0	17009.3	0.84048	0.15952	0	1
h176	0	9	5	5	2	2	0	3.75	1	41.5	70.5	10050	10050	1	2010	26340	24980	0.948367	13170	0	0	634.926	0	0	8484	23.3333	0	8507.33	0.997257	0.00274273	0	1	0	21726	1453.33	0	23179.3	0.9373	0.0626995	0	1
h177	0	24.7	10	6	5	4	2	1.5	2	38.5	47.75	1820	1820	1	303.333	80818	41300	0.511025	16163.6	0	1	572.929	1	0	658	182.778	0	840.778	0.782609	0.217391	0	1	35000	35975	4751.33	0	40726.3	0.475066	0.0627435	0	0.537809
h178	0	12.4	5.3	5	5	2	2	1.75	3	45	44	4250	2500	0.588235	850	37524	33910	0.903688	7504.8	0	0	346.911	0	1750	1378	70	0	1448	0.430894	0.0218887	0	0.452783	1000	30499	2847.33	0	33346.3	0.887984	0.0829007	0	0.970885
h179	0	7.5	0.5	3	5	2	2	3	4.66667	28	47	848	800	0.943396	282.667	38400	0	0	7680	0	0	19.0274	0	48	-773	194.444	0	-578.556	-1.45696	0.366492	0	-1.09047	33000	-1375	5703.33	0	4328.33	-0.0368353	0.152788	0	0.115953
h180	0	12.1	1	5	5	2	2	5	4.66667	40.6667	49.3333	1736	1600	0.921659	347.2	20812	4700	0.225831	4162.4	0	0	116.801	0	136	992	77.7778	0	1069.78	0.822705	0.0645042	0	0.88721	8000	2547	6763.33	0	9310.33	0.147138	0.390711	0	0.537848
